# Supplementary material for: Genome sequences reveal global dispersal routes and suggest convergent genetic adaptations in seahorse evolution
Source: Nat Commun. 2021 Feb 17;12:1094. doi: 10.1038/s41467-021-21379-x (PMC7889852; doi:10.1038/s41467-021-21379-x)
Supplement: Supplementary file 5 — Supplementary Data 1 [file 41467_2021_21379_MOESM5_ESM.xlsx]

## Sheet: Sheet1
Supplementary Data 1 TE Content in the H. erectus genome.
Transposable element families	Total length (bp)	Percentage (%)
ClassI/DIRS/unknown	330295	0.08
ClassI/DIRS/DIRS	686751	0.16
ClassI/DIRS/Ngaro	2492	0
ClassI/LARD/	19651936	4.67
ClassI/LINE/unknown	212699	0.05
ClassI/LINE/I	431571	0.1
ClassI/LINE/Jockey	16106272	3.83
ClassI/LINE/L1	731543	0.17
ClassI/LINE/R2	8815476	2.1
ClassI/LINE/RTE	12549097	2.98
ClassI/LTR/Bel-Pao	374094	0.09
ClassI/LTR/Copia	342806	0.08
ClassI/LTR/ERV	1049033	0.25
ClassI/LTR/Gypsy	5269574	1.25
ClassI/LTR/Retrovirus	10628	0
ClassI/LTR/unknown	34151	0.01
ClassI/PLE/unknown	122137	0.03
ClassI/PLE/Penelope	1632167	0.39
ClassI/SINE/5S	119445	0.03
ClassI/SINE/7SL	1535	0
ClassI/SINE/unknown	27188	0.01
ClassI/SINE/Alu	505	0
ClassI/TRIM	930422	0.22
ClassI/unknown	284890	0.07
ClassII/Academ	17949	0
ClassII/Chapaev	111540	0.03
ClassII/Ginger1	122951	0.03
ClassII/Ginger2/TDD	4798	0
ClassII/ISL2EU	52454	0.01
ClassII/Kolobok	90120	0.02
ClassII/Mirage	208	0
ClassII/MuDR	26412	0.01
ClassII/Sola	157075	0.04
ClassII/Zator	2494	0
ClassII/Crypton/Crypton	465839	0.11
ClassII/Helitron/unknown	271381	0.06
ClassII/Helitron/Helitron	368009	0.09
ClassII/MITE	150546	0.04
ClassII/Maverick/unknown	490961	0.12
ClassII/Maverick/Maverick	104658	0.02
ClassII/TIR/unknown	583154	0.14
ClassII/TIR/CACTA	596453	0.14
ClassII/TIR/Merlin	159	0
ClassII/TIR/P	59257	0.01
ClassII/TIR/PIF-Harbinger	323135	0.08
ClassII/TIR/PiggyBac	38634	0.01
ClassII/TIR/Tc1-Mariner	45014826	10.7
ClassII/TIR/Transib	47980	0.01
ClassII/TIR/hAT	18371510	4.37
ClassII/unknown	1019918	0.24
PotentialHostGene	2693868	0.64
SSR	72172	0.02
Unknown	13486501	3.21
Total	115995399	27.58
