# Supplementary material for: Genome sequences reveal global dispersal routes and suggest convergent genetic adaptations in seahorse evolution
Source: Nat Commun. 2021 Feb 17;12:1094. doi: 10.1038/s41467-021-21379-x (PMC7889852; doi:10.1038/s41467-021-21379-x)
Supplement: Supplementary file 6 — Supplementary Data 2 [file 41467_2021_21379_MOESM6_ESM.xlsx]

## Sheet: Sheet1
Supplementary Data 2 Summary of seahorse accessions.
Code	Systematic Name	Name	Coverage	Mapping.Rate	Sampling.location	Longitude	Latitude	Identifier	Identifier Institution	Sample ID
1	H. abdominalis	Had_1	0.8613	0.9377	Tasmania, Austrialia	146.768	-41.063	Geng Qin	SCSIO, CAS	scsmbc30218
2	H. abdominalis	Had_2	0.856	0.9133	Tasmania, Austrialia	146.768	-41.063	Geng Qin	SCSIO, CAS	scsmbc30219
3	H. abdominalis	Had_3	0.8583	0.9356	Tasmania, Austrialia	146.768	-41.063	Geng Qin	SCSIO, CAS	scsmbc30220
4	H. abdominalis	Had_4	0.8573	0.9375	Tasmania, Austrialia	146.768	-41.063	Geng Qin	SCSIO, CAS	scsmbc30221
5	H. abdominalis	Had_5	0.8604	0.9222	Tasmania, Austrialia	146.768	-41.063	Geng Qin	SCSIO, CAS	scsmbc30222
6	H. abdominalis	Had_6	0.8596	0.9229	Tasmania, Austrialia	146.768	-41.063	Geng Qin	SCSIO, CAS	scsmbc30223
7	H. abdominalis	Had_7	0.8572	0.8853	Tasmania, Austrialia	146.768	-41.063	Geng Qin	SCSIO, CAS	scsmbc30224
8	H. abdominalis	Had_8	0.8767	0.9309	Tasmania, Austrialia	146.768	-41.063	Geng Qin	SCSIO, CAS	scsmbc30225
9	H. abdominalis	Had_9	0.8654	0.9345	Tasmania, Austrialia	146.768	-41.063	Geng Qin	SCSIO, CAS	scsmbc30226
10	H. abdominalis	Had_10	0.8684	0.8958	Tasmania, Austrialia	146.768	-41.063	Geng Qin	SCSIO, CAS	scsmbc30227
11	H. abdominalis	Had_11	0.8549	0.7659	Tasmania, Austrialia	146.768	-41.063	Geng Qin	SCSIO, CAS	scsmbc30228
12	H. abdominalis	Had_S1	0.8595	0.9338	Tasmania, Austrialia	146.768	-41.063	Geng Qin	SCSIO, CAS	scsmbc30229
13	H. abdominalis	Had_S2	0.8574	0.925	Tasmania, Austrialia	146.768	-41.063	Geng Qin	SCSIO, CAS	scsmbc30230
14	H. abdominalis	Had_S3	0.8565	0.9251	Tasmania, Austrialia	146.768	-41.063	Geng Qin	SCSIO, CAS	scsmbc30231
15	H. abdominalis	Had_S4	0.8534	0.9153	Tasmania, Austrialia	146.768	-41.063	Geng Qin	SCSIO, CAS	scsmbc30232
16	H. abdominalis	Had_S6	0.8634	0.9237	Tasmania, Austrialia	146.768	-41.063	Geng Qin	SCSIO, CAS	scsmbc30233
17	H. algiricus	Hag_1	0.9306	0.9287	Luanda, Angola	13.088	-8.956	Xin Wang	SCSIO, CAS	scsmbc30234
18	H. algiricus	Hag_2	0.9298	0.9465	Luanda, Angola	13.088	-8.956	Xin Wang	SCSIO, CAS	scsmbc30235
19	H. algiricus	Hag_3	0.9284	0.9533	Luanda, Angola	13.088	-8.956	Xin Wang	SCSIO, CAS	scsmbc30236
20	H. algiricus	Hag_4	0.9355	0.9157	Luanda, Angola	13.088	-8.956	Xin Wang	SCSIO, CAS	scsmbc30237
21	H. algiricus	Hag_5	0.927	0.9507	Luanda, Angola	13.088	-8.956	Xin Wang	SCSIO, CAS	scsmbc30238
22	H. algiricus	Hag_6	0.9288	0.8596	Luanda, Angola	13.088	-8.956	Xin Wang	SCSIO, CAS	scsmbc30239
23	H. algiricus	Hag_8	0.9302	0.8586	Luanda, Angola	13.088	-8.956	Xin Wang	SCSIO, CAS	scsmbc30240
24	H. algiricus	Hag_10	0.9207	0.8679	Luanda, Angola	13.088	-8.956	Xin Wang	SCSIO, CAS	scsmbc30241
25	H. algiricus	Hag_11	0.9349	0.9499	Luanda, Angola	13.088	-8.956	Xin Wang	SCSIO, CAS	scsmbc30242
26	H. algiricus	Hag_12	0.9313	0.9496	Luanda, Angola	13.088	-8.956	Xin Wang	SCSIO, CAS	scsmbc30243
27	H. algiricus	Hag_S10	0.9267	0.9331	Abidjan, Cote d'Ivoire	13.088	-8.956	Xin Wang	SCSIO, CAS	scsmbc30244
28	H. algiricus	Hag_S11	0.9294	0.9386	Abidjan, Cote d'Ivoire	13.088	-8.956	Xin Wang	SCSIO, CAS	scsmbc30245
29	H. algiricus	Hag_S12	0.9248	0.9186	Abidjan, Cote d'Ivoire	13.088	-8.956	Xin Wang	SCSIO, CAS	scsmbc30246
30	H. algiricus	Hag_S3	0.9289	0.947	Abidjan, Cote d'Ivoire	13.088	-8.956	Xin Wang	SCSIO, CAS	scsmbc30247
31	H. algiricus	Hag_S4	0.9277	0.9235	Abidjan, Cote d'Ivoire	13.088	-8.956	Xin Wang	SCSIO, CAS	scsmbc30248
32	H. algiricus	Hag_S5	0.9272	0.9246	Abidjan, Cote d'Ivoire	13.088	-8.956	Xin Wang	SCSIO, CAS	scsmbc30249
33	H. algiricus	Hag_S6	0.9279	0.9469	Abidjan, Cote d'Ivoire	13.088	-8.956	Xin Wang	SCSIO, CAS	scsmbc30250
34	H. algiricus	Hag_S8	0.927	0.9423	Abidjan, Cote d'Ivoire	13.088	-8.956	Xin Wang	SCSIO, CAS	scsmbc30251
35	H. barbouri	Hbb_1	0.9022	0.8934	Xiamen, China	118.224	24.36	Geng Qin	SCSIO, CAS	scsmbc30252
36	H. barbouri	Hbb_2	0.8993	0.8536	Xiamen, China	118.224	24.36	Geng Qin	SCSIO, CAS	scsmbc30253
37	H. barbouri	Hbb_3	0.903	0.8432	Xiamen, China	118.224	24.36	Geng Qin	SCSIO, CAS	scsmbc30254
38	H. barbouri	Hbb_4	0.909	0.8835	Xiamen, China	118.224	24.36	Geng Qin	SCSIO, CAS	scsmbc30255
39	H. barbouri	Hbb_5	0.9172	0.8776	Xiamen, China	118.224	24.36	Geng Qin	SCSIO, CAS	scsmbc30256
40	H. barbouri	Hbb_6	0.9023	0.8777	Xiamen, China	118.224	24.36	Geng Qin	SCSIO, CAS	scsmbc30257
41	H. barbouri	Hbb_7	0.9051	0.8849	Xiamen, China	118.224	24.36	Geng Qin	SCSIO, CAS	scsmbc30258
42	H. barbouri	Hbb_8	0.9037	0.8376	Xiamen, China	118.224	24.36	Geng Qin	SCSIO, CAS	scsmbc30259
43	H. barbouri	Hbb_9	0.9025	0.8826	Xiamen, China	118.224	24.36	Geng Qin	SCSIO, CAS	scsmbc30260
44	H. barbouri	Hbb_10	0.9063	0.8794	Xiamen, China	118.224	24.36	Geng Qin	SCSIO, CAS	scsmbc30261
45	H. barbouri	Hbb_11	0.9077	0.8851	Brunei Bay, Philippines	115.309	5.038	Geng Qin	SCSIO, CAS	scsmbc30262
46	H. barbouri	Hbb_12	0.9077	0.8682	Brunei Bay, Philippines	115.309	5.038	Geng Qin	SCSIO, CAS	scsmbc30263
47	H. barbouri	Hbb_13	0.9026	0.8804	Brunei Bay, Philippines	115.309	5.038	Geng Qin	SCSIO, CAS	scsmbc30264
48	H. barbouri	Hbb_14	0.9052	0.7801	Brunei Bay, Philippines	115.309	5.038	Geng Qin	SCSIO, CAS	scsmbc30265
49	H. barbouri	Hbb_15	0.9068	0.8295	Brunei Bay, Philippines	115.309	5.038	Geng Qin	SCSIO, CAS	scsmbc30266
50	H. barbouri	Hbb_16	0.9091	0.8771	Brunei Bay, Philippines	115.309	5.038	Geng Qin	SCSIO, CAS	scsmbc30267
51	H. barbouri	Hbb_17	0.9124	0.8842	Brunei Bay, Philippines	115.309	5.038	Geng Qin	SCSIO, CAS	scsmbc30268
52	H. barbouri	Hbb_18	0.9135	0.8669	Brunei Bay, Philippines	115.309	5.038	Geng Qin	SCSIO, CAS	scsmbc30269
53	H. barbouri	Hbb_19	0.9058	0.8806	Brunei Bay, Philippines	115.309	5.038	Geng Qin	SCSIO, CAS	scsmbc30270
54	H. barbouri	Hbb_20	0.9059	0.8772	Brunei Bay, Philippines	115.309	5.038	Geng Qin	SCSIO, CAS	scsmbc30271
55	H. casscsio	Hcc_2	0.9269	0.9403	Bossasso, Somalia	49.177	11.29	Geng Qin	SCSIO, CAS	scsmbc30272
56	H. casscsio	Hcc_6	0.9314	0.9436	Bossasso, Somalia	49.177	11.29	Geng Qin	SCSIO, CAS	scsmbc30273
57	H. casscsio	Hcc_7	0.9365	0.9625	Bossasso, Somalia	49.177	11.29	Geng Qin	SCSIO, CAS	scsmbc30274
58	H. casscsio	Hcc_8	0.9367	0.9581	Bossasso, Somalia	49.177	11.29	Geng Qin	SCSIO, CAS	scsmbc30275
59	H. casscsio	Hcc_9	0.9336	0.9512	Massawa, Somalia	39.468	15.593	Geng Qin	SCSIO, CAS	scsmbc30276
60	H. casscsio	Hcc_10	0.9379	0.9266	Massawa, Somalia	39.468	15.593	Geng Qin	SCSIO, CAS	scsmbc30277
61	H. casscsio	Hcc_11	0.9257	0.9387	Massawa, Somalia	39.468	15.593	Geng Qin	SCSIO, CAS	scsmbc30278
62	H. casscsio	Hcc_15	0.9358	0.9531	Massawa, Somalia	39.468	15.593	Geng Qin	SCSIO, CAS	scsmbc30279
63	H. camelopardalis	Hcd_8	0.8661	0.8323	Tanzania, South Africa	39.83	-8.976	Xin Wang	SCSIO, CAS	scsmbc30280
64	H. camelopardalis	Hcd_S7	0.8698	0.7773	Tanzania, South Africa	39.83	-8.976	Xin Wang	SCSIO, CAS	scsmbc30281
65	H. comes	Hcm_1	0.8915	0.7032	Banjarmasin, Malaysia	114.251	-3.647	Xin Wang	SCSIO, CAS	scsmbc30282
66	H. comes	Hcm_2	0.9089	0.69	Banjarmasin, Malaysia	114.251	-3.647	Xin Wang	SCSIO, CAS	scsmbc30283
67	H. comes	Hcm_3	0.9034	0.7083	Banjarmasin, Malaysia	114.251	-3.647	Xin Wang	SCSIO, CAS	scsmbc30284
68	H. comes	Hcm_4	0.8981	0.6891	Banjarmasin, Malaysia	114.251	-3.647	Xin Wang	SCSIO, CAS	scsmbc30285
69	H. comes	Hcm_5	0.9036	0.697	Banjarmasin, Malaysia	114.251	-3.647	Xin Wang	SCSIO, CAS	scsmbc30286
70	H. comes	Hcm_7	0.8992	0.7222	Banjarmasin, Malaysia	114.251	-3.647	Xin Wang	SCSIO, CAS	scsmbc30287
71	H. comes	Hcm_8	0.8944	0.6931	Banjarmasin, Malaysia	114.251	-3.647	Xin Wang	SCSIO, CAS	scsmbc30288
72	H. comes	Hcm_9	0.8911	0.6914	Banjarmasin, Malaysia	114.251	-3.647	Xin Wang	SCSIO, CAS	scsmbc30289
73	H. comes	Hcm_10	0.9006	0.725	Banjarmasin, Malaysia	114.251	-3.647	Xin Wang	SCSIO, CAS	scsmbc30290
74	H. comes	Hcm_11	0.8969	0.7066	Banjarmasin, Malaysia	114.251	-3.647	Xin Wang	SCSIO, CAS	scsmbc30291
75	H. comes	Hcm_12	0.8936	0.7122	Banjarmasin, Malaysia	114.251	-3.647	Xin Wang	SCSIO, CAS	scsmbc30292
76	H. comes	Hcm_13	0.9015	0.7601	Banjarmasin, Malaysia	114.251	-3.647	Xin Wang	SCSIO, CAS	scsmbc30293
77	H. comes	Hcm_14	0.896	0.7733	Banjarmasin, Malaysia	114.251	-3.647	Xin Wang	SCSIO, CAS	scsmbc30294
78	H. comes	Hcm_15	0.8957	0.7121	Banjarmasin, Malaysia	114.251	-3.647	Xin Wang	SCSIO, CAS	scsmbc30295
79	H. comes	Hcm_16	0.8986	0.7308	Banjarmasin, Malaysia	114.251	-3.647	Xin Wang	SCSIO, CAS	scsmbc30296
80	H. comes	Hcm_17	0.9304	0.7288	Banjarmasin, Malaysia	114.251	-3.647	Xin Wang	SCSIO, CAS	scsmbc30297
81	H. comes	Hcm_18	0.923	0.7592	Banjarmasin, Malaysia	114.251	-3.647	Xin Wang	SCSIO, CAS	scsmbc30298
82	H. comes	Hcm_19	0.9044	0.7328	Banjarmasin, Malaysia	114.251	-3.647	Xin Wang	SCSIO, CAS	scsmbc30299
83	H. comes	Hcm_20	0.913	0.7304	Banjarmasin, Malaysia	114.251	-3.647	Xin Wang	SCSIO, CAS	scsmbc30300
84	H. capensis	Hcp_6	0.9256	0.8815	Cape Town, South Africa	17.937	-34.324	Xin Wang	SCSIO, CAS	scsmbc30301
85	H. capensis	Hcp_11	0.9252	0.9195	Cape Town, South Africa	17.937	-34.324	Xin Wang	SCSIO, CAS	scsmbc30302
86	H. capensis	Hcp_S14	0.9313	0.9544	Cape Town, South Africa	17.937	-34.324	Xin Wang	SCSIO, CAS	scsmbc30303
87	H. capensis	Hcp_S18	0.9285	0.7767	Cape Town, South Africa	17.937	-34.324	Xin Wang	SCSIO, CAS	scsmbc30304
88	H. capensis	Hcp_S19	0.9294	0.9463	Cape Town, South Africa	17.937	-34.324	Xin Wang	SCSIO, CAS	scsmbc30305
89	H. capensis	Hcp_S4	0.931	0.9008	Cape Town, South Africa	17.937	-34.324	Xin Wang	SCSIO, CAS	scsmbc30306
90	H. capensis	Hcp_S5	0.9262	0.8054	Cape Town, South Africa	17.937	-34.324	Xin Wang	SCSIO, CAS	scsmbc30307
91	H. erectus	Het_1	0.9896	0.9877	Chesapeake Bay, US	-76.189	37.963	Qiang Lin	SCSIO, CAS	scsmbc30308
92	H. erectus	Het_2	0.9902	0.9789	Chesapeake Bay, US	-76.189	37.963	Qiang Lin	SCSIO, CAS	scsmbc30309
93	H. erectus	Het_3	0.9911	0.9777	Chesapeake Bay, US	-76.189	37.963	Qiang Lin	SCSIO, CAS	scsmbc30310
94	H. erectus	Het_4	0.991	0.9667	Chesapeake Bay, US	-76.189	37.963	Qiang Lin	SCSIO, CAS	scsmbc30311
95	H. erectus	Het_6	0.9894	0.9667	Chesapeake Bay, US	-76.189	37.963	Qiang Lin	SCSIO, CAS	scsmbc30312
96	H. erectus	Het_7	0.9908	0.9651	Chesapeake Bay, US	-76.189	37.963	Qiang Lin	SCSIO, CAS	scsmbc30313
97	H. erectus	Het_8	0.9911	0.9912	Tampa, US	-82.548	27.844	Qiang Lin	SCSIO, CAS	scsmbc30314
98	H. erectus	Het_9	0.9914	0.9715	Tampa, US	-82.548	27.844	Qiang Lin	SCSIO, CAS	scsmbc30315
99	H. erectus	Het_10	0.9905	0.9671	Tampa, US	-82.548	27.844	Qiang Lin	SCSIO, CAS	scsmbc30316
100	H. erectus	Het_11	0.9898	0.9655	Tampa, US	-82.548	27.844	Qiang Lin	SCSIO, CAS	scsmbc30317
101	H. erectus	Het_12	0.9942	0.9908	Tampa, US	-82.548	27.844	Qiang Lin	SCSIO, CAS	scsmbc30318
102	H. erectus	Het_13	0.9919	0.9693	Tampa, US	-82.548	27.844	Qiang Lin	SCSIO, CAS	scsmbc30319
103	H. erectus	Het_14	0.9905	0.9792	Palm Bay, US	-80.519	28.051	Qiang Lin	SCSIO, CAS	scsmbc30320
104	H. erectus	Het_15	0.9914	0.9915	Palm Bay, US	-80.519	28.051	Qiang Lin	SCSIO, CAS	scsmbc30321
105	H. erectus	Het_16	0.9906	0.9881	Palm Bay, US	-80.519	28.051	Qiang Lin	SCSIO, CAS	scsmbc30322
106	H. erectus	Het_17	0.991	0.883	Palm Bay, US	-80.519	28.051	Qiang Lin	SCSIO, CAS	scsmbc30323
107	H. erectus	Het_18	0.9901	0.9336	Palm Bay, US	-80.519	28.051	Qiang Lin	SCSIO, CAS	scsmbc30324
108	H. erectus	Het_19	0.9893	0.9623	Palm Bay, US	-80.519	28.051	Qiang Lin	SCSIO, CAS	scsmbc30325
109	H. erectus	Het_20	0.988	0.9698	Palm Bay, US	-80.519	28.051	Qiang Lin	SCSIO, CAS	scsmbc30326
110	H. erectus	Het_S1	0.9904	0.9297	Tampa, US	-82.548	27.844	Qiang Lin	SCSIO, CAS	scsmbc30327
111	H. erectus	Het_S2	0.9912	0.9778	Tampa, US	-82.548	27.844	Qiang Lin	SCSIO, CAS	scsmbc30328
112	H. fuscus	Hfc_2	0.928	0.9178	Durban, South Africa	32.254	-29.516	Xin Wang	SCSIO, CAS	scsmbc30329
113	H. fuscus	Hfc_3	0.9465	0.9462	Durban, South Africa	32.254	-29.516	Xin Wang	SCSIO, CAS	scsmbc30330
114	H. fuscus	Hfc_5	0.931	0.9483	Durban, South Africa	32.254	-29.516	Xin Wang	SCSIO, CAS	scsmbc30331
115	H. fuscus	Hfc_15	0.938	0.9516	Durban, South Africa	32.254	-29.516	Xin Wang	SCSIO, CAS	scsmbc30332
116	H. fuscus	Hfc_23	0.9345	0.9636	Durban, South Africa	32.254	-29.516	Xin Wang	SCSIO, CAS	scsmbc30333
117	H. fuscus	Hfc_35	0.9301	0.9618	Durban, South Africa	32.254	-29.516	Xin Wang	SCSIO, CAS	scsmbc30334
118	H. fuscus	Hfc_36	0.9314	0.9613	Durban, South Africa	32.254	-29.516	Xin Wang	SCSIO, CAS	scsmbc30335
119	H. fuscus	Hfc_38	0.9313	0.9571	Durban, South Africa	32.254	-29.516	Xin Wang	SCSIO, CAS	scsmbc30336
120	H. fuscus	Hfc_39	0.9334	0.9554	Durban, South Africa	32.254	-29.516	Xin Wang	SCSIO, CAS	scsmbc30337
121	H. fuscus	Hfc_44	0.9302	0.9552	Durban, South Africa	32.254	-29.516	Xin Wang	SCSIO, CAS	scsmbc30338
122	H. fuscus	Hfc_47	0.9326	0.9609	Durban, South Africa	32.254	-29.516	Xin Wang	SCSIO, CAS	scsmbc30339
123	H. fuscus	Hfc_48	0.9481	0.9499	Durban, South Africa	32.254	-29.516	Xin Wang	SCSIO, CAS	scsmbc30340
124	H. fuscus	Hfc_49	0.9371	0.9667	Durban, South Africa	32.254	-29.516	Xin Wang	SCSIO, CAS	scsmbc30341
125	H. fuscus	Hfc_56	0.9321	0.9494	Durban, South Africa	32.254	-29.516	Xin Wang	SCSIO, CAS	scsmbc30342
126	H. fuscus	Hfc_62	0.9339	0.9598	Durban, South Africa	32.254	-29.516	Xin Wang	SCSIO, CAS	scsmbc30343
127	H. fuscus	Hfc_70	0.9472	0.9497	Durban, South Africa	32.254	-29.516	Xin Wang	SCSIO, CAS	scsmbc30344
128	H. fuscus	Hfc_71	0.9391	0.9529	Durban, South Africa	32.254	-29.516	Xin Wang	SCSIO, CAS	scsmbc30345
129	H. fuscus	Hfc_S4	0.9337	0.9601	Durban, South Africa	32.254	-29.516	Xin Wang	SCSIO, CAS	scsmbc30346
130	H. fuscus	Hfc_S8	0.9332	0.9371	Durban, South Africa	32.254	-29.516	Xin Wang	SCSIO, CAS	scsmbc30347
131	H. hippocampus	Hhc_1	0.9798	0.9843	Las Palmas, Spain	-15.156	28.276	Xin Wang	SCSIO, CAS	scsmbc30348
132	H. hippocampus	Hhc_2	0.9784	0.9347	Las Palmas, Spain	-15.156	28.276	Xin Wang	SCSIO, CAS	scsmbc30349
133	H. hippocampus	Hhc_3	0.9768	0.9879	Las Palmas, Spain	-15.156	28.276	Xin Wang	SCSIO, CAS	scsmbc30350
134	H. hippocampus	Hhc_4	0.9815	0.9421	Las Palmas, Spain	-15.156	28.276	Xin Wang	SCSIO, CAS	scsmbc30351
135	H. hippocampus	Hhc_5	0.9808	0.9225	Las Palmas, Spain	-15.156	28.276	Xin Wang	SCSIO, CAS	scsmbc30352
136	H. hippocampus	Hhc_6	0.9763	0.885	Las Palmas, Spain	-15.156	28.276	Xin Wang	SCSIO, CAS	scsmbc30353
137	H. hippocampus	Hhc_7	0.9791	0.9043	Las Palmas, Spain	-15.156	28.276	Xin Wang	SCSIO, CAS	scsmbc30354
138	H. hippocampus	Hhc_8	0.978	0.9899	Las Palmas, Spain	-15.156	28.276	Xin Wang	SCSIO, CAS	scsmbc30355
139	H. hippocampus	Hhc_11	0.9777	0.9292	Tunis, Tunisia	10.352	36.829	Xin Wang	SCSIO, CAS	scsmbc30356
140	H. hippocampus	Hhc_12	0.9799	0.9808	Tunis, Tunisia	10.352	36.829	Xin Wang	SCSIO, CAS	scsmbc30357
141	H. hippocampus	Hhc_13	0.9763	0.8846	Tunis, Tunisia	10.352	36.829	Xin Wang	SCSIO, CAS	scsmbc30358
142	H. hippocampus	Hhc_15	0.9774	0.9883	Tunis, Tunisia	10.352	36.829	Xin Wang	SCSIO, CAS	scsmbc30359
143	H. hippocampus	Hhc_16	0.9665	0.9826	Tunis, Tunisia	10.352	36.829	Xin Wang	SCSIO, CAS	scsmbc30360
144	H. hippocampus	Hhc_18	0.9795	0.9213	Tunis, Tunisia	10.352	36.829	Xin Wang	SCSIO, CAS	scsmbc30361
145	H. hippocampus	Hhc_19	0.9816	0.9551	Tunis, Tunisia	10.352	36.829	Xin Wang	SCSIO, CAS	scsmbc30362
146	H. hippocampus	Hhc_20	0.9775	0.9409	Tunis, Tunisia	10.352	36.829	Xin Wang	SCSIO, CAS	scsmbc30363
147	H. histrix	Hht_1	0.9064	0.9317	Nha Trang, Vietnum	109.431	12.231	Xin Wang	SCSIO, CAS	scsmbc30364
148	H. histrix	Hht_2	0.9071	0.9362	Nha Trang, Vietnum	109.431	12.231	Xin Wang	SCSIO, CAS	scsmbc30365
149	H. histrix	Hht_3	0.9083	0.908	Nha Trang, Vietnum	109.431	12.231	Xin Wang	SCSIO, CAS	scsmbc30366
150	H. histrix	Hht_4	0.9066	0.9295	Nha Trang, Vietnum	109.431	12.231	Xin Wang	SCSIO, CAS	scsmbc30367
151	H. histrix	Hht_5	0.91	0.937	Nha Trang, Vietnum	109.431	12.231	Xin Wang	SCSIO, CAS	scsmbc30368
152	H. histrix	Hht_6	0.9123	0.94	Nha Trang, Vietnum	109.431	12.231	Xin Wang	SCSIO, CAS	scsmbc30369
153	H. histrix	Hht_7	0.9086	0.9441	Nha Trang, Vietnum	109.431	12.231	Xin Wang	SCSIO, CAS	scsmbc30370
154	H. histrix	Hht_8	0.9089	0.9348	Nha Trang, Vietnum	109.431	12.231	Xin Wang	SCSIO, CAS	scsmbc30371
155	H. histrix	Hht_9	0.9086	0.9406	Nha Trang, Vietnum	109.431	12.231	Xin Wang	SCSIO, CAS	scsmbc30372
156	H. histrix	Hht_10	0.9134	0.9382	Nha Trang, Vietnum	109.431	12.231	Xin Wang	SCSIO, CAS	scsmbc30373
157	H. histrix	Hht_11	0.9113	0.946	Nha Trang, Vietnum	109.431	12.231	Xin Wang	SCSIO, CAS	scsmbc30374
158	H. histrix	Hht_12	0.9072	0.9436	Brunei Bay, Philippines	115.309	5.038	Xin Wang	SCSIO, CAS	scsmbc30375
159	H. histrix	Hht_13	0.9082	0.9037	Brunei Bay, Philippines	115.309	5.038	Xin Wang	SCSIO, CAS	scsmbc30376
160	H. histrix	Hht_14	0.9107	0.9387	Brunei Bay, Philippines	115.309	5.038	Xin Wang	SCSIO, CAS	scsmbc30377
161	H. histrix	Hht_15	0.9085	0.934	Brunei Bay, Philippines	115.309	5.038	Xin Wang	SCSIO, CAS	scsmbc30378
162	H. histrix	Hht_16	0.9211	0.9497	Brunei Bay, Philippines	115.309	5.038	Xin Wang	SCSIO, CAS	scsmbc30379
163	H. histrix	Hht_17	0.9072	0.9349	Brunei Bay, Philippines	115.309	5.038	Xin Wang	SCSIO, CAS	scsmbc30380
164	H. histrix	Hht_18	0.9264	0.9019	Brunei Bay, Philippines	115.309	5.038	Xin Wang	SCSIO, CAS	scsmbc30381
165	H. histrix	Hht_19	0.9067	0.943	Brunei Bay, Philippines	115.309	5.038	Xin Wang	SCSIO, CAS	scsmbc30382
166	H. histrix	Hht_20	0.9126	0.9331	Brunei Bay, Philippines	115.309	5.038	Xin Wang	SCSIO, CAS	scsmbc30383
167	H. histrix	Hht_21	0.9213	0.9211	Brunei Bay, Philippines	115.309	5.038	Xin Wang	SCSIO, CAS	scsmbc30384
168	H. histrix	Hht_22	0.9194	0.9349	Brunei Bay, Philippines	115.309	5.038	Xin Wang	SCSIO, CAS	scsmbc30385
169	H. ingens	Hig_1	0.9256	0.9525	Puerto Vallarta, Jalisco, Mexico	-105.356	20.654	Geng Qin	SCSIO, CAS	scsmbc30386
170	H. ingens	Hig_3	0.9268	0.9178	Puerto Vallarta, Jalisco, Mexico	-105.356	20.654	Geng Qin	SCSIO, CAS	scsmbc30387
171	H. ingens	Hig_4	0.9255	0.9466	Puerto Vallarta, Jalisco, Mexico	-105.356	20.654	Geng Qin	SCSIO, CAS	scsmbc30388
172	H. ingens	Hig_5	0.9271	0.9587	Puerto Vallarta, Jalisco, Mexico	-105.356	20.654	Geng Qin	SCSIO, CAS	scsmbc30389
173	H. ingens	Hig_6	0.9259	0.9463	Puerto Vallarta, Jalisco, Mexico	-105.356	20.654	Geng Qin	SCSIO, CAS	scsmbc30390
174	H. ingens	Hig_7	0.9245	0.9158	Puerto Vallarta, Jalisco, Mexico	-105.356	20.654	Geng Qin	SCSIO, CAS	scsmbc30391
175	H. ingens	Hig_8	0.9319	0.8989	Puerto Vallarta, Jalisco, Mexico	-105.356	20.654	Geng Qin	SCSIO, CAS	scsmbc30392
176	H. ingens	Hig_9	0.9264	0.9589	Puerto Vallarta, Jalisco, Mexico	-105.356	20.654	Geng Qin	SCSIO, CAS	scsmbc30393
177	H. ingens	Hig_S1	0.9327	0.9443	Puerto Vallarta, Jalisco, Mexico	-105.356	20.654	Geng Qin	SCSIO, CAS	scsmbc30394
178	H. ingens	Hig_S2	0.9344	0.9434	Puerto Vallarta, Jalisco, Mexico	-105.356	20.654	Geng Qin	SCSIO, CAS	scsmbc30395
179	H. ingens	Hig_11	0.927	0.9563	Lima, Peru	-77.128	-12.096	Geng Qin	SCSIO, CAS	scsmbc30396
180	H. ingens	Hig_12	0.9309	0.9629	Lima, Peru	-77.128	-12.096	Geng Qin	SCSIO, CAS	scsmbc30397
181	H. ingens	Hig_13	0.9259	0.957	Lima, Peru	-77.128	-12.096	Geng Qin	SCSIO, CAS	scsmbc30398
182	H. ingens	Hig_14	0.9358	0.9136	Lima, Peru	-77.128	-12.096	Geng Qin	SCSIO, CAS	scsmbc30399
183	H. ingens	Hig_16	0.9212	0.8625	Lima, Peru	-77.128	-12.096	Geng Qin	SCSIO, CAS	scsmbc30400
184	H. ingens	Hig_17	0.9332	0.9492	Lima, Peru	-77.128	-12.096	Geng Qin	SCSIO, CAS	scsmbc30401
185	H. ingens	Hig_18	0.9251	0.8977	Lima, Peru	-77.128	-12.096	Geng Qin	SCSIO, CAS	scsmbc30402
186	H. ingens	Hig_19	0.929	0.9334	Lima, Peru	-77.128	-12.096	Geng Qin	SCSIO, CAS	scsmbc30403
187	H. ingens	Hig_20	0.9265	0.8562	Lima, Peru	-77.128	-12.096	Geng Qin	SCSIO, CAS	scsmbc30404
188	H. ingens	Hig_22	0.9311	0.935	Lima, Peru	-77.128	-12.096	Geng Qin	SCSIO, CAS	scsmbc30405
189	H. jayakari	Hjk_S10	0.8792	0.9163	Abu Dhabi, United Arab Emirates_x000D_	54.374	24.337	Xin Wang	SCSIO, CAS	scsmbc30406
190	H. jayakari	Hjk_S11	0.8802	0.9204	Abu Dhabi, United Arab Emirates_x000D_	54.374	24.337	Xin Wang	SCSIO, CAS	scsmbc30407
191	H. jayakari	Hjk_S12	0.8792	0.9302	Abu Dhabi, United Arab Emirates_x000D_	54.374	24.337	Xin Wang	SCSIO, CAS	scsmbc30408
192	H. jayakari	Hjk_S13	0.8761	0.9091	Abu Dhabi, United Arab Emirates_x000D_	54.374	24.337	Xin Wang	SCSIO, CAS	scsmbc30409
193	H. jayakari	Hjk_S15	0.8781	0.9207	Abu Dhabi, United Arab Emirates_x000D_	54.374	24.337	Xin Wang	SCSIO, CAS	scsmbc30410
194	H. jayakari	Hjk_S16	0.8757	0.9339	Abu Dhabi, United Arab Emirates_x000D_	54.374	24.337	Xin Wang	SCSIO, CAS	scsmbc30411
195	H. jayakari	Hjk_S18	0.8795	0.9314	Abu Dhabi, United Arab Emirates_x000D_	54.374	24.337	Xin Wang	SCSIO, CAS	scsmbc30412
196	H. jayakari	Hjk_S19	0.8785	0.9298	Abu Dhabi, United Arab Emirates_x000D_	54.374	24.337	Xin Wang	SCSIO, CAS	scsmbc30413
197	H. jayakari	Hjk_S20	0.8741	0.9175	Abu Dhabi, United Arab Emirates_x000D_	54.374	24.337	Xin Wang	SCSIO, CAS	scsmbc30414
198	H. jayakari	Hjk_S21	0.8783	0.9315	Abu Dhabi, United Arab Emirates_x000D_	54.374	24.337	Xin Wang	SCSIO, CAS	scsmbc30415
199	H. jayakari	Hjk_S22	0.8792	0.9148	Abu Dhabi, United Arab Emirates_x000D_	54.374	24.337	Xin Wang	SCSIO, CAS	scsmbc30416
200	H. jayakari	Hjk_S23	0.883	0.9097	Abu Dhabi, United Arab Emirates_x000D_	54.374	24.337	Xin Wang	SCSIO, CAS	scsmbc30417
201	H. jayakari	Hjk_S24	0.8809	0.9163	Abu Dhabi, United Arab Emirates_x000D_	54.374	24.337	Xin Wang	SCSIO, CAS	scsmbc30418
202	H. jayakari	Hjk_S28	0.8789	0.9112	Abu Dhabi, United Arab Emirates_x000D_	54.374	24.337	Xin Wang	SCSIO, CAS	scsmbc30419
203	H. jayakari	Hjk_S3	0.8763	0.8625	Abu Dhabi, United Arab Emirates_x000D_	54.374	24.337	Xin Wang	SCSIO, CAS	scsmbc30420
204	H. jayakari	Hjk_S31	0.8804	0.9123	Abu Dhabi, United Arab Emirates_x000D_	54.374	24.337	Xin Wang	SCSIO, CAS	scsmbc30421
205	H. jayakari	Hjk_S32	0.8813	0.912	Abu Dhabi, United Arab Emirates_x000D_	54.374	24.337	Xin Wang	SCSIO, CAS	scsmbc30422
206	H. jayakari	Hjk_S36	0.8807	0.9232	Abu Dhabi, United Arab Emirates_x000D_	54.374	24.337	Xin Wang	SCSIO, CAS	scsmbc30423
207	H. jayakari	Hjk_S4	0.8778	0.8883	Abu Dhabi, United Arab Emirates_x000D_	54.374	24.337	Xin Wang	SCSIO, CAS	scsmbc30424
208	H. jayakari	Hjk_S7	0.8767	0.9217	Abu Dhabi, United Arab Emirates_x000D_	54.374	24.337	Xin Wang	SCSIO, CAS	scsmbc30425
209	H. kelloggi	Hkg_1	0.9341	0.9214	Colombo, Sri Lanka	79.776	6.998	Xin Wang	SCSIO, CAS	scsmbc30426
210	H. kelloggi	Hkg_2	0.9361	0.9131	Colombo, Sri Lanka	79.776	6.998	Xin Wang	SCSIO, CAS	scsmbc30427
211	H. kelloggi	Hkg_3	0.9344	0.9099	Colombo, Sri Lanka	79.776	6.998	Xin Wang	SCSIO, CAS	scsmbc30428
212	H. kelloggi	Hkg_4	0.9324	0.9099	Colombo, Sri Lanka	79.776	6.998	Xin Wang	SCSIO, CAS	scsmbc30429
213	H. kelloggi	Hkg_5	0.9339	0.9325	Colombo, Sri Lanka	79.776	6.998	Xin Wang	SCSIO, CAS	scsmbc30430
214	H. kelloggi	Hkg_6	0.9376	0.9317	Colombo, Sri Lanka	79.776	6.998	Xin Wang	SCSIO, CAS	scsmbc30431
215	H. kelloggi	Hkg_7	0.932	0.9218	Abu Dhabi, United Arab Emirates_x000D_	54.374	24.337	Xin Wang	SCSIO, CAS	scsmbc30432
216	H. kelloggi	Hkg_8	0.9344	0.9299	Abu Dhabi, United Arab Emirates_x000D_	54.374	24.337	Xin Wang	SCSIO, CAS	scsmbc30433
217	H. kelloggi	Hkg_9	0.9405	0.9559	Abu Dhabi, United Arab Emirates_x000D_	54.374	24.337	Xin Wang	SCSIO, CAS	scsmbc30434
218	H. kelloggi	Hkg_10	0.9322	0.9407	Abu Dhabi, United Arab Emirates_x000D_	54.374	24.337	Xin Wang	SCSIO, CAS	scsmbc30435
219	H. kelloggi	Hkg_11	0.9314	0.9167	Abu Dhabi, United Arab Emirates_x000D_	54.374	24.337	Xin Wang	SCSIO, CAS	scsmbc30436
220	H. kelloggi	Hkg_12	0.9325	0.9603	Abu Dhabi, United Arab Emirates_x000D_	54.374	24.337	Xin Wang	SCSIO, CAS	scsmbc30437
221	H. kelloggi	Hkg_13	0.9356	0.938	Abu Dhabi, United Arab Emirates_x000D_	54.374	24.337	Xin Wang	SCSIO, CAS	scsmbc30438
222	H. kelloggi	Hkg_14	0.9361	0.9271	Abu Dhabi, United Arab Emirates_x000D_	54.374	24.337	Xin Wang	SCSIO, CAS	scsmbc30439
223	H. kelloggi	Hkg_15	0.9408	0.8765	Abu Dhabi, United Arab Emirates_x000D_	54.374	24.337	Xin Wang	SCSIO, CAS	scsmbc30440
224	H. kelloggi	Hkg_16	0.9353	0.9333	Abu Dhabi, United Arab Emirates_x000D_	54.374	24.337	Xin Wang	SCSIO, CAS	scsmbc30441
225	H. kelloggi	Hkg_17	0.9398	0.9399	Abu Dhabi, United Arab Emirates_x000D_	54.374	24.337	Xin Wang	SCSIO, CAS	scsmbc30442
226	H. kelloggi	Hkg_18	0.9495	0.9512	Abu Dhabi, United Arab Emirates_x000D_	54.374	24.337	Xin Wang	SCSIO, CAS	scsmbc30443
227	H. kelloggi	Hkg_20	0.9383	0.948	Abu Dhabi, United Arab Emirates_x000D_	54.374	24.337	Xin Wang	SCSIO, CAS	scsmbc30444
228	H. kelloggi	Hkg_21	0.9401	0.9307	Abu Dhabi, United Arab Emirates_x000D_	54.374	24.337	Xin Wang	SCSIO, CAS	scsmbc30445
229	H. kuda	Hku_1	0.9324	0.8437	Phuket Island, Thailand	97.6	9.429	Geng Qin	SCSIO, CAS	scsmbc30446
230	H. kuda	Hku_2	0.9295	0.9397	Phuket Island, Thailand	97.6	9.429	Geng Qin	SCSIO, CAS	scsmbc30447
231	H. kuda	Hku_3	0.9302	0.9568	Phuket Island, Thailand	97.6	9.429	Geng Qin	SCSIO, CAS	scsmbc30448
232	H. kuda	Hku_4	0.921	0.908	Phuket Island, Thailand	97.6	9.429	Geng Qin	SCSIO, CAS	scsmbc30449
233	H. kuda	Hku_6	0.9301	0.9246	Phuket Island, Thailand	97.6	9.429	Geng Qin	SCSIO, CAS	scsmbc30450
234	H. kuda	Hku_7	0.9302	0.9176	Phuket Island, Thailand	97.6	9.429	Geng Qin	SCSIO, CAS	scsmbc30451
235	H. kuda	Hku_8	0.9277	0.8648	Ho Chi Minh City, Vietnum	106.871	10.363	Geng Qin	SCSIO, CAS	scsmbc30452
236	H. kuda	Hku_9	0.9203	0.8791	Ho Chi Minh City, Vietnum	106.871	10.363	Geng Qin	SCSIO, CAS	scsmbc30453
237	H. kuda	Hku_10	0.9324	0.9443	Ho Chi Minh City, Vietnum	106.871	10.363	Geng Qin	SCSIO, CAS	scsmbc30454
238	H. kuda	Hku_11	0.9203	0.9447	Ho Chi Minh City, Vietnum	106.871	10.363	Geng Qin	SCSIO, CAS	scsmbc30455
239	H. kuda	Hku_13	0.9257	0.8492	Ho Chi Minh City, Vietnum	106.871	10.363	Geng Qin	SCSIO, CAS	scsmbc30456
240	H. kuda	Hku_14	0.9292	0.9421	Ho Chi Minh City, Vietnum	106.871	10.363	Geng Qin	SCSIO, CAS	scsmbc30457
241	H. kuda	Hku_15	0.9281	0.8131	Ho Chi Minh City, Vietnum	106.871	10.363	Geng Qin	SCSIO, CAS	scsmbc30458
242	H. kuda	Hku_16	0.9203	0.9515	Ho Chi Minh City, Vietnum	106.871	10.363	Geng Qin	SCSIO, CAS	scsmbc30459
243	H. kuda	Hku_17	0.9251	0.9222	Ho Chi Minh City, Vietnum	106.871	10.363	Geng Qin	SCSIO, CAS	scsmbc30460
244	H. kuda	Hku_18	0.9338	0.914	Ho Chi Minh City, Vietnum	106.871	10.363	Geng Qin	SCSIO, CAS	scsmbc30461
245	H. kuda	Hku_19	0.931	0.8486	Ho Chi Minh City, Vietnum	106.871	10.363	Geng Qin	SCSIO, CAS	scsmbc30462
246	H. kuda	Hku_20	0.9242	0.9416	Ho Chi Minh City, Vietnum	106.871	10.363	Geng Qin	SCSIO, CAS	scsmbc30463
247	H. mohnikei	Hmh_1	0.8624	0.8752	Laizhou, China	119.834	37.322	Geng Qin	SCSIO, CAS	scsmbc30464
248	H. mohnikei	Hmh_3	0.8639	0.8477	Laizhou, China	119.834	37.322	Geng Qin	SCSIO, CAS	scsmbc30465
249	H. mohnikei	Hmh_5	0.8507	0.8375	Laizhou, China	119.834	37.322	Geng Qin	SCSIO, CAS	scsmbc30466
250	H. mohnikei	Hmh_7	0.8727	0.8431	Laizhou, China	119.834	37.322	Geng Qin	SCSIO, CAS	scsmbc30467
251	H. mohnikei	Hmh_8	0.8629	0.8608	Laizhou, China	119.834	37.322	Geng Qin	SCSIO, CAS	scsmbc30468
252	H. mohnikei	Hmh_10	0.8539	0.8725	Laizhou, China	119.834	37.322	Geng Qin	SCSIO, CAS	scsmbc30469
253	H. mohnikei	Hmh_11	0.8687	0.896	Qingdao, China	119.904	35.626	Geng Qin	SCSIO, CAS	scsmbc30470
254	H. mohnikei	Hmh_12	0.8636	0.8509	Qingdao, China	119.904	35.626	Geng Qin	SCSIO, CAS	scsmbc30471
255	H. mohnikei	Hmh_13	0.88	0.8448	Qingdao, China	119.904	35.626	Geng Qin	SCSIO, CAS	scsmbc30472
256	H. mohnikei	Hmh_14	0.8585	0.8507	Qingdao, China	119.904	35.626	Geng Qin	SCSIO, CAS	scsmbc30473
257	H. mohnikei	Hmh_15	0.8616	0.842	Qingdao, China	119.904	35.626	Geng Qin	SCSIO, CAS	scsmbc30474
258	H. mohnikei	Hmh_17	0.8607	0.8528	Qingdao, China	119.904	35.626	Geng Qin	SCSIO, CAS	scsmbc30475
259	H. mohnikei	Hmh_19	0.8596	0.8156	Xiamen, China	118.16	24.252	Geng Qin	SCSIO, CAS	scsmbc30476
260	H. mohnikei	Hmh_22	0.8605	0.8482	Xiamen, China	118.16	24.252	Geng Qin	SCSIO, CAS	scsmbc30477
261	H. mohnikei	Hmh_23	0.862	0.8632	Xiamen, China	118.16	24.252	Geng Qin	SCSIO, CAS	scsmbc30478
262	H. mohnikei	Hmh_24	0.8615	0.8524	Xiamen, China	118.16	24.252	Geng Qin	SCSIO, CAS	scsmbc30479
263	H. mohnikei	Hmh_25	0.8572	0.8374	Xiamen, China	118.16	24.252	Geng Qin	SCSIO, CAS	scsmbc30480
264	H. mohnikei	Hmh_29	0.8814	0.8482	Xiamen, China	118.16	24.252	Geng Qin	SCSIO, CAS	scsmbc30481
265	H. mohnikei	Hmh_30	0.8749	0.8583	Xiamen, China	118.16	24.252	Geng Qin	SCSIO, CAS	scsmbc30482
266	H. reidi	Hrd_1	0.9273	0.9216	Fortaleza, Brazil	-38.415	-3.707	Geng Qin	SCSIO, CAS	scsmbc30483
267	H. reidi	Hrd_2	0.9294	0.9357	Fortaleza, Brazil	-38.415	-3.707	Geng Qin	SCSIO, CAS	scsmbc30484
268	H. reidi	Hrd_3	0.9283	0.9501	Fortaleza, Brazil	-38.415	-3.707	Geng Qin	SCSIO, CAS	scsmbc30485
269	H. reidi	Hrd_4	0.9327	0.9059	Fortaleza, Brazil	-38.415	-3.707	Geng Qin	SCSIO, CAS	scsmbc30486
270	H. reidi	Hrd_5	0.9339	0.9293	Fortaleza, Brazil	-38.415	-3.707	Geng Qin	SCSIO, CAS	scsmbc30487
271	H. reidi	Hrd_6	0.9272	0.9432	Fortaleza, Brazil	-38.415	-3.707	Geng Qin	SCSIO, CAS	scsmbc30488
272	H. reidi	Hrd_7	0.9315	0.9172	Fortaleza, Brazil	-38.415	-3.707	Geng Qin	SCSIO, CAS	scsmbc30489
273	H. reidi	Hrd_8	0.9252	0.9459	Fortaleza, Brazil	-38.415	-3.707	Geng Qin	SCSIO, CAS	scsmbc30490
274	H. reidi	Hrd_9	0.9227	0.8946	Fortaleza, Brazil	-38.415	-3.707	Geng Qin	SCSIO, CAS	scsmbc30491
275	H. reidi	Hrd_10	0.929	0.9368	Fortaleza, Brazil	-38.415	-3.707	Geng Qin	SCSIO, CAS	scsmbc30492
276	H. reidi	Hrd_11	0.9254	0.9077	Fortaleza, Brazil	-38.415	-3.707	Geng Qin	SCSIO, CAS	scsmbc30493
277	H. reidi	Hrd_12	0.926	0.9338	Fortaleza, Brazil	-38.415	-3.707	Geng Qin	SCSIO, CAS	scsmbc30494
278	H. reidi	Hrd_13	0.932	0.9126	Fortaleza, Brazil	-38.415	-3.707	Geng Qin	SCSIO, CAS	scsmbc30495
279	H. reidi	Hrd_14	0.9374	0.8844	Fortaleza, Brazil	-38.415	-3.707	Geng Qin	SCSIO, CAS	scsmbc30496
280	H. reidi	Hrd_S1	0.9294	0.9511	Amapa, Brazil	-49.793	1.872	Geng Qin	SCSIO, CAS	scsmbc30497
281	H. reidi	Hrd_S2	0.9298	0.9318	Amapa, Brazil	-49.793	1.872	Geng Qin	SCSIO, CAS	scsmbc30498
282	H. reidi	Hrd_S4	0.9271	0.9432	Amapa, Brazil	-49.793	1.872	Geng Qin	SCSIO, CAS	scsmbc30499
283	H. reidi	Hrd_S5	0.9272	0.9442	Amapa, Brazil	-49.793	1.872	Geng Qin	SCSIO, CAS	scsmbc30500
284	H. reidi	Hrd_S6	0.9273	0.9454	Amapa, Brazil	-49.793	1.872	Geng Qin	SCSIO, CAS	scsmbc30501
285	H. subelongatus	Hsl_1	0.9127	0.8738	Perth, Austrilia	115.637	-31.993	Geng Qin	SCSIO, CAS	scsmbc30502
286	H. subelongatus	Hsl_3	0.9165	0.885	Perth, Austrilia	115.637	-31.993	Geng Qin	SCSIO, CAS	scsmbc30503
287	H. subelongatus	Hsl_4	0.9125	0.8741	Perth, Austrilia	115.637	-31.993	Geng Qin	SCSIO, CAS	scsmbc30504
288	H. subelongatus	Hsl_5	0.9146	0.86	Perth, Austrilia	115.637	-31.993	Geng Qin	SCSIO, CAS	scsmbc30505
289	H. subelongatus	Hsl_6	0.9192	0.8752	Perth, Austrilia	115.637	-31.993	Geng Qin	SCSIO, CAS	scsmbc30506
290	H. subelongatus	Hsl_7	0.9186	0.864	Perth, Austrilia	115.637	-31.993	Geng Qin	SCSIO, CAS	scsmbc30507
291	H. subelongatus	Hsl_8	0.9189	0.872	Perth, Austrilia	115.637	-31.993	Geng Qin	SCSIO, CAS	scsmbc30508
292	H. subelongatus	Hsl_9	0.919	0.884	Perth, Austrilia	115.637	-31.993	Geng Qin	SCSIO, CAS	scsmbc30509
293	H. subelongatus	Hsl_10	0.9181	0.8921	Perth, Austrilia	115.637	-31.993	Geng Qin	SCSIO, CAS	scsmbc30510
294	H. subelongatus	Hsl_11	0.9152	0.8792	Perth, Austrilia	115.637	-31.993	Geng Qin	SCSIO, CAS	scsmbc30511
295	H. subelongatus	Hsl_12	0.9255	0.8671	Perth, Austrilia	115.637	-31.993	Geng Qin	SCSIO, CAS	scsmbc30512
296	H. subelongatus	Hsl_13	0.9339	0.8757	Perth, Austrilia	115.637	-31.993	Geng Qin	SCSIO, CAS	scsmbc30513
297	H. subelongatus	Hsl_14	0.9245	0.8624	Perth, Austrilia	115.637	-31.993	Geng Qin	SCSIO, CAS	scsmbc30514
298	H. spinosissimus	Hsp_1	0.936	0.9544	Phuket Island, Thailand	97.6	9.429	Xin Wang	SCSIO, CAS	scsmbc30515
299	H. spinosissimus	Hsp_2	0.9406	0.9511	Phuket Island, Thailand	97.6	9.429	Xin Wang	SCSIO, CAS	scsmbc30516
300	H. spinosissimus	Hsp_3	0.9349	0.9504	Phuket Island, Thailand	97.6	9.429	Xin Wang	SCSIO, CAS	scsmbc30517
301	H. spinosissimus	Hsp_4	0.9352	0.9567	Phuket Island, Thailand	97.6	9.429	Xin Wang	SCSIO, CAS	scsmbc30518
302	H. spinosissimus	Hsp_5	0.9371	0.9461	Phuket Island, Thailand	97.6	9.429	Xin Wang	SCSIO, CAS	scsmbc30519
303	H. spinosissimus	Hsp_6	0.9327	0.9405	Phuket Island, Thailand	97.6	9.429	Xin Wang	SCSIO, CAS	scsmbc30520
304	H. spinosissimus	Hsp_7	0.9346	0.9461	Phuket Island, Thailand	97.6	9.429	Xin Wang	SCSIO, CAS	scsmbc30521
305	H. spinosissimus	Hsp_8	0.9475	0.9494	Sanya, Hainan Province	110.736	18.405	Xin Wang	SCSIO, CAS	scsmbc30522
306	H. spinosissimus	Hsp_9	0.9382	0.9404	Sanya, Hainan Province	110.736	18.405	Xin Wang	SCSIO, CAS	scsmbc30523
307	H. spinosissimus	Hsp_10	0.9321	0.9526	Sanya, Hainan Province	110.736	18.405	Xin Wang	SCSIO, CAS	scsmbc30524
308	H. spinosissimus	Hsp_11	0.9367	0.9526	Sanya, Hainan Province	110.736	18.405	Xin Wang	SCSIO, CAS	scsmbc30525
309	H. spinosissimus	Hsp_12	0.9347	0.97	Sanya, Hainan Province	110.736	18.405	Xin Wang	SCSIO, CAS	scsmbc30526
310	H. spinosissimus	Hsp_13	0.9389	0.9499	Sanya, Hainan Province	110.736	18.405	Xin Wang	SCSIO, CAS	scsmbc30527
311	H. spinosissimus	Hsp_14	0.9352	0.9657	Sanya, Hainan Province	110.736	18.405	Xin Wang	SCSIO, CAS	scsmbc30528
312	H. spinosissimus	Hsp_15	0.9396	0.9202	Sanya, Hainan Province	110.736	18.405	Xin Wang	SCSIO, CAS	scsmbc30529
313	H. spinosissimus	Hsp_16	0.9329	0.9397	Colombo, Sri Lanka	79.776	6.998	Xin Wang	SCSIO, CAS	scsmbc30530
314	H. spinosissimus	Hsp_17	0.9395	0.9358	Colombo, Sri Lanka	79.776	6.998	Xin Wang	SCSIO, CAS	scsmbc30531
315	H. spinosissimus	Hsp_18	0.9424	0.9346	Colombo, Sri Lanka	79.776	6.998	Xin Wang	SCSIO, CAS	scsmbc30532
316	H. spinosissimus	Hsp_19	0.933	0.9468	Colombo, Sri Lanka	79.776	6.998	Xin Wang	SCSIO, CAS	scsmbc30533
317	H. spinosissimus	Hsp_20	0.94	0.9484	Colombo, Sri Lanka	79.776	6.998	Xin Wang	SCSIO, CAS	scsmbc30534
318	H. trimaculatus	Htl_1	0.8729	0.9207	Dongshan, Fujian Province	117.481	23.636	Xin Wang	SCSIO, CAS	scsmbc30535
319	H. trimaculatus	Htl_2	0.8609	0.9272	Dongshan, Fujian Province	117.481	23.636	Xin Wang	SCSIO, CAS	scsmbc30536
320	H. trimaculatus	Htl_3	0.8639	0.9118	Dongshan, Fujian Province	117.481	23.636	Xin Wang	SCSIO, CAS	scsmbc30537
321	H. trimaculatus	Htl_4	0.8649	0.9176	Dongshan, Fujian Province	117.481	23.636	Xin Wang	SCSIO, CAS	scsmbc30538
322	H. trimaculatus	Htl_5	0.8621	0.9189	Dongshan, Fujian Province	117.481	23.636	Xin Wang	SCSIO, CAS	scsmbc30539
323	H. trimaculatus	Htl_6	0.8675	0.9194	Lingshui, Hainan Province	109.938	18.404	Xin Wang	SCSIO, CAS	scsmbc30540
324	H. trimaculatus	Htl_7	0.8698	0.9345	Lingshui, Hainan Province	109.938	18.404	Xin Wang	SCSIO, CAS	scsmbc30541
325	H. trimaculatus	Htl_8	0.8714	0.9304	Lingshui, Hainan Province	109.938	18.404	Xin Wang	SCSIO, CAS	scsmbc30542
326	H. trimaculatus	Htl_9	0.8751	0.9324	Lingshui, Hainan Province	109.938	18.404	Xin Wang	SCSIO, CAS	scsmbc30543
327	H. trimaculatus	Htl_10	0.8596	0.9482	Lingshui, Hainan Province	109.938	18.404	Xin Wang	SCSIO, CAS	scsmbc30544
328	H. trimaculatus	Htl_11	0.8505	0.929	Lingshui, Hainan Province	109.938	18.404	Xin Wang	SCSIO, CAS	scsmbc30545
329	H. trimaculatus	Htl_12	0.867	0.9429	Lingshui, Hainan Province	109.938	18.404	Xin Wang	SCSIO, CAS	scsmbc30546
330	H. trimaculatus	Htl_13	0.8705	0.9367	Lingshui, Hainan Province	109.938	18.404	Xin Wang	SCSIO, CAS	scsmbc30547
331	H. trimaculatus	Htl_14	0.8729	0.9336	Lingshui, Hainan Province	109.938	18.404	Xin Wang	SCSIO, CAS	scsmbc30548
332	H. trimaculatus	Htl_15	0.8645	0.9224	Lingshui, Hainan Province	109.938	18.404	Xin Wang	SCSIO, CAS	scsmbc30549
333	H. trimaculatus	Htl_17	0.8617	0.9316	Lingshui, Hainan Province	109.938	18.404	Xin Wang	SCSIO, CAS	scsmbc30550
334	H. trimaculatus	Htl_18	0.8615	0.9331	Phuket Island, Thailand	98.355	7.822	Xin Wang	SCSIO, CAS	scsmbc30551
335	H. trimaculatus	Htl_19	0.8657	0.9368	Phuket Island, Thailand	98.355	7.822	Xin Wang	SCSIO, CAS	scsmbc30552
336	H. trimaculatus	Htl_20	0.8705	0.9417	Phuket Island, Thailand	98.355	7.822	Xin Wang	SCSIO, CAS	scsmbc30553
337	H. trimaculatus	Htl_24	0.857	0.9402	Phuket Island, Thailand	98.355	7.822	Xin Wang	SCSIO, CAS	scsmbc30554
338	H. zosterae	Hzt_1	0.9033	0.9189	Tampa, US	-82.548	27.844	Qiang Lin	SCSIO, CAS	scsmbc30555
339	H. zosterae	Hzt_2	0.9046	0.925	Tampa, US	-82.548	27.844	Qiang Lin	SCSIO, CAS	scsmbc30556
340	H. zosterae	Hzt_3	0.9042	0.9092	Tampa, US	-82.548	27.844	Qiang Lin	SCSIO, CAS	scsmbc30557
341	H. zosterae	Hzt_4	0.9038	0.8272	Tampa, US	-82.548	27.844	Qiang Lin	SCSIO, CAS	scsmbc30558
342	H. zosterae	Hzt_5	0.9044	0.9027	Tampa, US	-82.548	27.844	Qiang Lin	SCSIO, CAS	scsmbc30559
343	H. zosterae	Hzt_6	0.9064	0.9091	Tampa, US	-82.548	27.844	Qiang Lin	SCSIO, CAS	scsmbc30560
344	H. zosterae	Hzt_7	0.9018	0.92	Tampa, US	-82.548	27.844	Qiang Lin	SCSIO, CAS	scsmbc30561
345	H. zosterae	Hzt_8	0.9022	0.8929	Tampa, US	-82.548	27.844	Qiang Lin	SCSIO, CAS	scsmbc30562
346	H. zosterae	Hzt_9	0.9033	0.8971	Tampa, US	-82.548	27.844	Qiang Lin	SCSIO, CAS	scsmbc30563
347	H. zosterae	Hzt_10	0.9062	0.8952	Tampa, US	-82.548	27.844	Qiang Lin	SCSIO, CAS	scsmbc30564
348	H. zosterae	Hzt_11	0.9119	0.909	Tampa, US	-82.548	27.844	Qiang Lin	SCSIO, CAS	scsmbc30565
349	H. zosterae	Hzt_12	0.9018	0.9238	Tampa, US	-82.548	27.844	Qiang Lin	SCSIO, CAS	scsmbc30566
350	H. zosterae	Hzt_13	0.9006	0.8189	Tampa, US	-82.548	27.844	Qiang Lin	SCSIO, CAS	scsmbc30567
351	H. zosterae	Hzt_14	0.9046	0.8791	Tampa, US	-82.548	27.844	Qiang Lin	SCSIO, CAS	scsmbc30568
352	H. zosterae	Hzt_15	0.9033	0.9119	Tampa, US	-82.548	27.844	Qiang Lin	SCSIO, CAS	scsmbc30569
353	H. zosterae	Hzt_16	0.9058	0.9295	Tampa, US	-82.548	27.844	Qiang Lin	SCSIO, CAS	scsmbc30570
354	H. zosterae	Hzt_18	0.8994	0.9206	Tampa, US	-82.548	27.844	Qiang Lin	SCSIO, CAS	scsmbc30571
355	H. zosterae	Hzt_19	0.9067	0.8877	Tampa, US	-82.548	27.844	Qiang Lin	SCSIO, CAS	scsmbc30572
356	H. zosterae	Hzt_20	0.9028	0.9123	Tampa, US	-82.548	27.844	Qiang Lin	SCSIO, CAS	scsmbc30573
357	H. zosterae	Hzt_S1	0.9061	0.9182	Tampa, US	-82.548	27.844	Qiang Lin	SCSIO, CAS	scsmbc30574
358	H. zosterae	Hzt_S2	0.9074	0.9205	Tampa, US	-82.548	27.844	Qiang Lin	SCSIO, CAS	scsmbc30575
