# Supplementary material for: Genome sequences reveal global dispersal routes and suggest convergent genetic adaptations in seahorse evolution
Source: Nat Commun. 2021 Feb 17;12:1094. doi: 10.1038/s41467-021-21379-x (PMC7889852; doi:10.1038/s41467-021-21379-x)
Supplement: Supplementary file 7 — Supplementary Data 3 [file 41467_2021_21379_MOESM7_ESM.xlsx]

## Sheet: Sheet1
Supplementary Data 3 The 37 genes potentially under positive selection with accelerated nonsynonymous/synonymous rate ratio (dN/dS) on the branches of spiny seahorse lineages compared to non-spiny lineages using CODEML program in PAML.
Gene	Ln1	Ln2	Df1	Df2	dN/dS for spiny	dN/dS for non-spiny	ΔG2 *	p value	Gene annotation
EVM0017152	-9548.91	-9539.95	39	40	0.19059	0.46153	17.9255	2.2972e-05	serine/threonine-protein kinase LMTK1-like
EVM0008783	-36879.7	-36871.7	39	40	0.33866	0.55864	8.05821	5.9565e-05	titin-like
EVM0005776	-4172.95	-4164.92	39	40	0.17939	0.80748	8.02774	6.1513e-05	palmitoyltransferase ZDHHC5-like
EVM0013130	-50077.8	-50070.1	39	40	0.14961	0.2318	7.7086	8.62e-05	nesprin-1-like
EVM0011461	-8381.52	-8373.92	39	40	0.20771	0.5784	7.59745	9.6965e-05	SET domain containing 5 (setd5)
EVM0015632	-2543.15	-2535.66	39	40	0.42129	0.47102	7.48551	0.000109175	gastrula zinc finger protein XlCGF52.1-like
EVM0018791	-9521.76	-9514.43	39	40	0.06233	0.16764	7.33422	0.000128175	tubby-related protein 4-like
EVM0019912	-1998.35	-1991.12	39	40	0.06402	0.58895	7.23189	0.000142881	transmembrane protein 121-like
EVM0018546	-2508.35	-2501.14	39	40	0.08742	0.62265	7.21258	0.000145841	bone morphogenetic protein 3 (bmp3)
EVM0018261	-2597.05	-2589.94	39	40	0.0914	0.57554	7.1078	0.000163013	nuclear receptor subfamily 1 group H member 4 (nr1h4)
EVM0005869	-6382.79	-6375.8	39	40	0.05686	0.17347	6.98179	0.000186387	Golgi apparatus protein 1-like
EVM0011401	-1921.46	-1914.55	39	40	0.19985	0.49434	6.91036	0.000201106	uncharacterized LOC109528953
EVM0001409	-2935.01	-2928.2	39	40	0.09437	0.40176	6.81106	0.000223537	transmembrane protein 200A (tmem200a)
EVM0007162	-27413.5	-27406.8	39	40	0.11218	0.19648	6.75715	0.000236753	probable E3 ubiquitin-protein ligase HERC1
EVM0012852	-1209.69	-1202.95	39	40	0.13931	0.20198	6.73532	0.000242326	ring finger protein 152 (rnf152)
EVM0007862	-793.476	-786.784	39	40	0.06271	0.08215	6.69147	0.000253922	protein phosphatase 1 regulatory subunit 14A-like
EVM0018816	-2812.21	-2805.55	39	40	0.04291	0.24341	6.66003	0.000262581	phenylalanyl-tRNA synthetase alpha subunit (farsa)
EVM0009389	-2735.7	-2729.17	39	40	0.04313	0.31389	6.53235	0.000300914	germ cell-less, spermatogenesis associated 1 (gmcl1)
EVM0011913	-3284.15	-3277.77	39	40	0.09225	0.39677	6.37508	0.000355978	mothers against decapentaplegic homolog 4-like
EVM0011456	-17465.4	-17459.1	39	40	0.09733	0.19745	6.35474	0.000363807	chromodomain helicase DNA binding protein 6 (chd6)
EVM0012733	-3826.03	-3819.75	39	40	0.01339	0.1181	6.28426	0.0003923	tousled like kinase 1 (tlk1)
EVM0013731	-2320.53	-2314.24	39	40	0.11705	0.58013	6.28239	0.000393083	interleukin-11 receptor subunit alpha-1-like
EVM0002397	-1593.97	-1587.78	39	40	0.48063	1.39714	6.18413	0.000436696	TNF receptor superfamily member 9 (tnfrsf9)
EVM0015447	-3455.64	-3449.51	39	40	0.04827	0.21513	6.13384	0.000460868	solute carrier organic anion transporter family member 3A1-like
EVM0019116	-1171.84	-1165.72	39	40	0.02118	0.283	6.11861	0.000468455	KDEL endoplasmic reticulum protein retention receptor 3 (kdelr3)
EVM0005548	-2124.16	-2118.1	39	40	0.09413	0.52245	6.05277	0.000502724	protein SSUH2 homolog
EVM0008550	-137202	-137196	39	40	0.18414	0.233	5.94508	0.000564315	titin (ttn)
EVM0007913	-6217.85	-6211.99	39	40	0.05109	0.19622	5.85647	0.000620672	AF4/FMR2 family member 4 (aff4)
EVM0007008	-2510.21	-2504.48	39	40	0.03854	0.33024	5.72552	0.000714537	mitogen-activated protein kinase kinase 1 (map2k1)
EVM0016431	-10534.6	-10528.9	39	40	0.23373	0.49887	5.69992	0.000734507	protein Shroom4-like
EVM0019617	-15000.3	-14994.7	39	40	0.24914	0.48669	5.65133	0.000773962	proline-rich protein 12-like
EVM0001883	-5780.79	-5775.14	39	40	0.27037	0.73003	5.6467	0.000777834	rho guanine nucleotide exchange factor 19-like
EVM0013826	-7372.28	-7366.68	39	40	0.0959	0.2409	5.59979	0.000818157	RAD50 double strand break repair protein (rad50)
EVM0001756	-3758.15	-3752.61	39	40	0.14296	0.57629	5.53322	0.000879043	SKI like proto-oncogene (skil)
EVM0001363	-1514.69	-1509.17	39	40	0.10648	0.8304	5.52656	0.000885378	protein-lysine methyltransferase METTL21E-like
EVM0000404	-3447.78	-3442.34	39	40	0.0745	0.37352	5.4467	0.000965073	leucine-rich repeat and immunoglobulin-like domain-containing nogo receptor-interacting protein 1-B
EVM0014170	-2098.9	-2093.47	39	40	0.14418	0.72446	5.43185	0.000980677	patatin-like phospholipase domain-containing protein 2
Ln1:Null hypothesis (Likelihood of One-ratio model); Ln2:Alternative hypothesis (Likelihood of Two-ratio model); Df1:Degree of freedom for One-ratio model; Df2:Degree of freedom for Two-ratio model; dN/dS for spiny: dN/dS for branches of spiny seahorse lineages under Two-ratio model; dN/dS for non-spiny: dN/dS for branches of non-spiny seahorse lineages under Two-ratio model; * ΔG2: the likelihoo…
