# Supplementary material for: Genome sequences reveal global dispersal routes and suggest convergent genetic adaptations in seahorse evolution
Source: Nat Commun. 2021 Feb 17;12:1094. doi: 10.1038/s41467-021-21379-x (PMC7889852; doi:10.1038/s41467-021-21379-x)
Supplement: Supplementary file 8 — Supplementary Data 4 [file 41467_2021_21379_MOESM8_ESM.xlsx]

## Sheet: Sheet1
Supplementary Data 4 McDonald and Kreitman test (MKT) for 3 pairwise spiny and non-spiny sister seahorse species.
		Canonical MK test							Extended MK test
Gene ID	Phylogenetic tree *	Pn	Ps	Dn	Ds	The neutrality index (NI) $	The proportion of adaptive substitutions (α) #	Chi-square P-value	Pn	Ps	Dn	Ds	The neutrality index (NI) $	The proportion of adaptive substitutions (α) #	Chi-square P-value	Gene annotation
EVM0017152	H. kuda, (H. kelloggi, H. spinosissimus)	10	18	6	9	0.833333	0.166667	0.0622	7	14	3	5	0.833333	0.166667	0.0622	serine/threonine-protein kinase LMTK1-like
	H. histrix, (H. comes, H. barbouri)	21	25	12	12	0.84	0.16	0.061	11	17	1	4	2.58824	-1.58824	0.0003068
	H. kuda, (H. mohnikei, H. jayakari)	30	51	46	24	0.306905	0.693095	0.0045	16	30	7	10	0.761905	0.238095	0.00018
EVM0008783	H. kuda, (H. kelloggi, H. spinosissimus)	74	59	56	47	1.05266	-0.0526634	0.0045	47	35	21	19	1.21497	-0.214966	0.0007	titin-like
EVM0008783	H. histrix, (H. comes, H. barbouri)	120	111	4	3	0.810811	0.189189	2.2e-16	59	59	0	0			1
EVM0008783	H. kuda, (H. mohnikei, H. jayakari)	67	48	142	131	1.28771	-0.287705	2.042e-14	26	19	66	76	1.57576	-0.575758	3.132e-11
EVM0005776	H. kuda, (H. kelloggi, H. spinosissimus)	7	10	2	1	0.35	0.65	0.01286	5	8	2	1	0.3125	0.6875	0.05756	palmitoyltransferase ZDHHC5-like
EVM0005776	H. histrix, (H. comes, H. barbouri)	5	12	1	2	0.833333	0.166667	0.001996	1	9	0	0			4.445e-05
EVM0005776	H. kuda, (H. mohnikei, H. jayakari)	23	18	12	7	0.74537	0.25463	0.02097	14	16	0	3			4.28e-05
EVM0013130	H. kuda, (H. kelloggi, H. spinosissimus)	86	86	41	66	1.60976	-0.609756	0.0002031	53	42	24	32	1.68254	-0.68254	0.00579	nesprin-1-like
EVM0013130	H. histrix, (H. comes, H. barbouri)	134	209	4	11	1.76316	-0.763158	2.2e-16	71	103	3	3	0.68932	0.31068	2.2e-16
EVM0013130	H. kuda, (H. mohnikei, H. jayakari)	280	384	81	95	0.855195	0.144805	2.2e-16	205	332	26	35	0.831209	0.168791	2.2e-16
EVM0011461	H. kuda, (H. kelloggi, H. spinosissimus)	10	8	10	9	1.125	-0.125	0.9605	7	5	4	3	1.05	-0.05	0.6058	SET domain containing 5 (setd5)
EVM0011461	H. histrix, (H. comes, H. barbouri)	11	10	11	10	1	0	0.9924	3	9	1	5	1.66667	-0.666667	0.05083
EVM0011461	H. kuda, (H. mohnikei, H. jayakari)	11	20	21	30	0.785714	0.214286	0.03165	9	16	5	18	2.025	-1.025	0.02716
EVM0015632	H. kuda, (H. kelloggi, H. spinosissimus)	27	9	1	0				12	4	1	0				gastrula zinc finger protein XlCGF52.1-like
EVM0015632	H. histrix, (H. comes, H. barbouri)	13	9	3	2	0.962963	0.037037	0.007511	5	7	3	1	0.238095	0.761905	0.1718
EVM0015632	H. kuda, (H. mohnikei, H. jayakari)	0	0	0	0				0	0	0	0
EVM0018791	H. kuda, (H. kelloggi, H. spinosissimus)	14	32	1	9	3.9375	-2.9375	4.601e-08	8	25	1	7	2.24	-1.24	8.108e-07	tubby-related protein 4-like
EVM0018791	H. histrix, (H. comes, H. barbouri)	7	65	1	2	0.215385	0.784615	2.2e-16	0	32	0	0
EVM0018791	H. kuda, (H. mohnikei, H. jayakari)	39	78	11	30	1.36364	-0.363636	4.877e-13	25	68	5	12	0.882353	0.117647	2.2e-16
EVM0019912	H. kuda, (H. kelloggi, H. spinosissimus)	1	9	3	4	0.148148	0.851852	0.0425	1	6	2	1	0.0833333	0.916667	0.07855	transmembrane protein 121-like
EVM0019912	H. histrix, (H. comes, H. barbouri)	6	9	2	2	0.666667	0.333333	0.06249	4	2	1e-05	1e-05			0.062
EVM0019912	H. kuda, (H. mohnikei, H. jayakari)	6	10	7	4	0.342857	0.657143	0.4272	3	5	1	3	1.8	-0.8	0.4272
EVM0018546	H. kuda, (H. kelloggi, H. spinosissimus)	3	7	1	3	1.28571	-0.285714	0.143	3	4	1	1e-05	<1		0.1718	bone morphogenetic protein 3 (bmp3)
EVM0018546	H. histrix, (H. comes, H. barbouri)	16	9	1	0	<1		9.537e-06	8	4	0.0001	0.0001			0.002125
EVM0018546	H. kuda, (H. mohnikei, H. jayakari)	13	14	7	1	0.132653	0.867347	0.00605	8	12	1	1e-05	<1		0.0002993
EVM0018261	H. kuda, (H. kelloggi, H. spinosissimus)	2	5	5	2	0.16	0.84	0.4625	2	5	4	1	0.1	0.9	0.343	nuclear receptor subfamily 1 group H member 4 (nr1h4)
EVM0018261	H. histrix, (H. comes, H. barbouri)	5	5	0	3			0.1609	2	3	1e-05	3			0.3916
EVM0018261	H. kuda, (H. mohnikei, H. jayakari)	3	7	4	6	0.642857	0.357143	0.5724	2	3	1	4	2.66667	-1.66667	0.5724
EVM0005869	H. kuda, (H. kelloggi, H. spinosissimus)	26	27	0	0				9	15	0	0				Golgi apparatus protein 1-like (LOC109507925)
EVM0005869	H. histrix, (H. comes, H. barbouri)	10	26	2	5	0.961538	0.0384615	5.537e-07	4	12	1	2	0.666667	0.333333	0.001284
EVM0005869	H. kuda, (H. mohnikei, H. jayakari)	14	44	12	14	0.371212	0.628788	2.276e-07	5	33	1	3	0.454545	0.545455	4.9e-14
EVM0011401	H. kuda, (H. kelloggi, H. spinosissimus)	4	4	0	1			0.129	4	2	0	0			0.062	uncharacterized LOC109528953
	H. histrix, (H. comes, H. barbouri)	1	3	3	2	0.222222	0.777778	0.7477	1	3	1	1	0.333333	0.666667	0.5724
	H. kuda, (H. mohnikei, H. jayakari)	4	3	8	8	1.33333	-0.333333	0.3069	2	3	2	5	1.66667	-0.666667	0.5724
EVM0001409	H. kuda, (H. kelloggi, H. spinosissimus)	11	6	4	5	2.29167	-1.29167	0.2157	9	4	1	3	6.75	-5.75	0.0425	transmembrane protein 200A (tmem200a)
	H. histrix, (H. comes, H. barbouri)	9	14	1	5	3.21429	-2.21429	0.0051	6	11	0	3			0.0042
	H. kuda, (H. mohnikei, H. jayakari)	15	15	6	7	1.16667	-0.166667	0.0797	10	12	1	3	2.5	-1.5	0.0045
EVM0007162	H. kuda, (H. kelloggi, H. spinosissimus)	39	84	12	30	1.16071	-0.160714	1.01822e-14	26	66	5	13	1.02424	-0.0242424	3.01464e-17	probable E3 ubiquitin-protein ligase HERC1
	H. histrix, (H. comes, H. barbouri)	52	99	14	22	0.825397	0.174603	1.81727e-20	41	64	2	7	2.24219	-1.24219	1.65948e-19
	H. kuda, (H. mohnikei, H. jayakari)	77	106	45	114	1.84025	-0.840252	1.59619e-07	40	70	15	71	2.70476	-1.70476	1.42144e-09
EVM0012852	H. kuda, (H. kelloggi, H. spinosissimus)	2	10	0	2			0.0007562	1	7	0	1			0.003396	ring finger protein 152 (rnf152)
	H. histrix, (H. comes, H. barbouri)	5	7	1	1	0.714286	0.285714	0.0523	4	5	0	0			0.02648
	H. kuda, (H. mohnikei, H. jayakari)	7	12	2	2	0.583333	0.416667	0.007534	2	10	1	0			0.0002361
EVM0007862	H. kuda, (H. kelloggi, H. spinosissimus)	2	4	0	2			0.2615	2	2	0	1			0.5319	protein phosphatase 1 regulatory subunit 14A-like
	H. histrix, (H. comes, H. barbouri)	0	2	0	0			0.1116	0	1	0	0			0.3916
	H. kuda, (H. mohnikei, H. jayakari)	1	2	1	4	2	-1	0.3916	0	1	0	0			0.3916
EVM0018816	H. kuda, (H. kelloggi, H. spinosissimus)	8	5	1	1	1.6	-0.6	0.0259	6	3	0	0			0.0117	phenylalanyl-tRNA synthetase alpha subunit (farsa)
	H. histrix, (H. comes, H. barbouri)	5	15	1	0			6.45428e-06	4	6	0	0			0.01285
	H. kuda, (H. mohnikei, H. jayakari)	1	18	7	10	0.0793651	0.920635	0.0008275	1	11	2	7	0.318182	0.681818	0.006324
EVM0009389	H. kuda, (H. kelloggi, H. spinosissimus)	5	5	0	3			0.1609	5	4	0	1			0.0786	germ cell-less, spermatogenesis associated 1 (gmcl1)
	H. histrix, (H. comes, H. barbouri)	4	13	0	0			7.38834e-06	4	13	0	0			7.38834e-06
	H. kuda, (H. mohnikei, H. jayakari)	4	8	3	6	1	0	0.4219	1	4	1	1	0.25	0.75	0.2773
EVM0011913	H. kuda, (H. kelloggi, H. spinosissimus)	3	19	2	3	0.236842	0.763158	1.565e-06	3	16	0	2			1.23e-06	mothers against decapentaplegic homolog 4-like
	H. histrix, (H. comes, H. barbouri)	7	10	1	2	1.4	-0.4	0.0129	0	5	1	2	0	1	0.0719
	H. kuda, (H. mohnikei, H. jayakari)	5	18	12	6	0.138889	0.861111	0.01403	3	13	0	3			0.0001424
EVM0011456	H. kuda, (H. kelloggi, H. spinosissimus)	13	38	8	15	0.641447	0.358553	2.454e-06	12	31	4	10	0.967742	0.0322581	2.609e-06	chromodomain helicase DNA binding protein 6 (chd6)
	H. histrix, (H. comes, H. barbouri)	23	54	2	10	2.12963	-1.12963	3.326e-15	14	30	1	5	2.33333	-1.33333	1.198e-08
	H. kuda, (H. mohnikei, H. jayakari)	40	89	36	57	0.71161	0.28839	6.862e-07	22	77	16	24	0.428571	0.571429	5.491e-15
EVM0012733	H. kuda, (H. kelloggi, H. spinosissimus)	1	10	3	2	0.0666667	0.933333	0.005853	1	5	3	1	0.0666667	0.933333	0.2214	tousled like kinase 1 (tlk1)
	H. histrix, (H. comes, H. barbouri)	1	13	0	2			4.625e-06	0	9	0	1			4.445e-05
	H. kuda, (H. mohnikei, H. jayakari)	3	28	2	11	0.589286	0.410714	1.39e-08	0	24	0	4			3.172e-12
EVM0013731	H. kuda, (H. kelloggi, H. spinosissimus)	2	5	2	1	0.2	0.8	0.308	1	3	2	0			0.343	interleukin-11 receptor subunit alpha-1-like
	H. histrix, (H. comes, H. barbouri)	7	7	0	0			0.002905	3	4	0	0			0.06333
	H. kuda, (H. mohnikei, H. jayakari)	5	10	8	8	0.5	0.5	0.6492	0	8	0	4			0.002125
EVM0002397	H. kuda, (H. kelloggi, H. spinosissimus)	2	3	4	4	0.666667	0.333333	0.8384	2	3	3	2	0.444444	0.555556	0.9402	TNF receptor superfamily member 9 (tnfrsf9)
	H. histrix, (H. comes, H. barbouri)	5	2	6	1	0.416667	0.583333	0.1826	4	1	0	1			0.1116
	H. kuda, (H. mohnikei, H. jayakari)	15	7	7	1	0.306122	0.693878	0.004223	13	4	2	0			0.0001164
EVM0015447	H. kuda, (H. kelloggi, H. spinosissimus)	7	14	1	1	0.5	0.5	0.0002	6	12	1	0			0.0003	solute carrier organic anion transporter family member 3A1-like
	H. histrix, (H. comes, H. barbouri)	3	14	2	0			1.54405e-05	0	3	2	0			0.1447
	H. kuda, (H. mohnikei, H. jayakari)	8	21	4	17	1.61905	-0.619048	0.002	6	14	1	12	5.14286	-4.14286	0.0053
EVM0019116	H. kuda, (H. kelloggi, H. spinosissimus)	0	3	0	1			0.1116	0	2	0	0			0.1116	KDEL endoplasmic reticulum protein retention receptor 3 (kdelr3)
	H. histrix, (H. comes, H. barbouri)	1	3	0	0			0.1116	1	1	0	0			0.5724
	H. kuda, (H. mohnikei, H. jayakari)	2	13	3	4	0.205128	0.794872	0.0029	1	9	0	2			0.0008
EVM0005548	H. kuda, (H. kelloggi, H. spinosissimus)	3	8	1	1	0.375	0.625	0.01792	3	5	0	0			0.0293	protein SSUH2 homolog
	H. histrix, (H. comes, H. barbouri)	7	6	0	0			0.004315	6	3	0	0			0.01173
	H. kuda, (H. mohnikei, H. jayakari)	6	14	9	6	0.285714	0.714286	0.1804	4	12	1	3	1	0	0.0029
EVM0008550	H. kuda, (H. kelloggi, H. spinosissimus)	162	238	129	228	1.20305	-0.203049	0.2315	86	164	72	106	0.772019	0.227981	0.223	titin (ttn
	H. histrix, (H. comes, H. barbouri)	269	555	23	41	0.864003	0.135997	0.5832	158	350	2	3	0.677143	0.322857	0.6495
	H. kuda, (H. mohnikei, H. jayakari)	186	230	350	592	1.36785	-0.367851	0.0096	74	85	185	319	1.50118	-0.501176	0.0319
EVM0007913	H. kuda, (H. kelloggi, H. spinosissimus)	4	16	1	6	1.5	-0.5	0.0003	2	9	1	2	0.444444	0.555556	0.0084	AF4/FMR2 family member 4 (aff4)
	H. histrix, (H. comes, H. barbouri)	4	28	0	6			7.98918e-11	0	16	0	1			1.95518e-09
	H. kuda, (H. mohnikei, H. jayakari)	8	17	7	26	1.7479	-0.747899	0.001	1	9	2	16	0.888889	0.111111	0.0001
EVM0007008	H. kuda, (H. kelloggi, H. spinosissimus)	1	5	1	3	0.6	0.4	0.2214	1	4	1	1	0.25	0.75	0.2773	mitogen-activated protein kinase kinase 1 (map2k1)
	H. histrix, (H. comes, H. barbouri)	1	12	1	0			4.17e-06	1	3	0	0			0.1116
	H. kuda, (H. mohnikei, H. jayakari)	3	14	5	7	0.3	0.7	0.02352	3	9	1	6	2	-1	0.0518
EVM0016431	H. kuda, (H. kelloggi, H. spinosissimus)	19	15	12	7	0.738889	0.261111	0.1222	13	7	7	4	1.06122	-0.0612245	0.1377	protein Shroom4-like
	H. histrix, (H. comes, H. barbouri)	32	34	2	2	0.941176	0.0588235	1	7	12	1	1	0.583333	0.416667	0.0011
	H. kuda, (H. mohnikei, H. jayakari)	51	42	23	24	1.26708	-0.267081	0.001	38	29	10	10	1.31034	-0.310345	5.21073e-06
EVM0019617	H. kuda, (H. kelloggi, H. spinosissimus)	24	22	13	10	0.839161	0.160839	0.04512	19	14	10	7	0.95	0.05	0.09045	proline-rich protein 12-like
	H. histrix, (H. comes, H. barbouri)	35	37	3	0			8.939e-14	19	19	0	0			2.826e-08
	H. kuda, (H. mohnikei, H. jayakari)	48	48	41	33	0.804878	0.195122	0.308	26	37	17	20	0.826709	0.173291	0.02487
EVM0001883	H. kuda, (H. kelloggi, H. spinosissimus)	9	5	10	8	1.44	-0.44	0.6259	5	1	7	1	0.714286	0.285714	0.0523	rho guanine nucleotide exchange factor 19-like
	H. histrix, (H. comes, H. barbouri)	13	12	5	6	1.3	-0.3	0.1354	9	8	0	1			0.0024
	H. kuda, (H. mohnikei, H. jayakari)	20	26	21	12	0.43956	0.56044	0.1645	13	19	5	6	0.821053	0.178947	0.0075
EVM0013826	H. kuda, (H. kelloggi, H. spinosissimus)	5	30	2	7	0.583333	0.416667	9.67361e-10	3	21	2	2	0.142857	0.857143	3.73423e-08	RAD50 double strand break repair protein (rad50)
	H. histrix, (H. comes, H. barbouri)	10	19	1	6	3.15789	-2.15789	0.0002	6	11	1	5	2.72727	-1.72727	0.0317
	H. kuda, (H. mohnikei, H. jayakari)	19	21	25	29	1.04952	-0.0495238	0.4734	5	10	7	15	1.07143	-0.0714286	0.1052
EVM0001756	H. kuda, (H. kelloggi, H. spinosissimus)	6	4	5	2	0.6	0.4	0.5603	2	3	4	2	0.333333	0.666667	0.8013	SKI like proto-oncogene (skil)
	H. histrix, (H. comes, H. barbouri)	14	11	0	0			1.092e-05	9	5	0	0			0.0009908
	H. kuda, (H. mohnikei, H. jayakari)	9	21	15	8	0.228571	0.771429	0.04191	4	19	2	4	0.421053	0.578947	1.071e-05
EVM0001363	H. kuda, (H. kelloggi, H. spinosissimus)	5	0	1	2			0.0719	4	0	1	1			0.1116	protein-lysine methyltransferase METTL21E-like
	H. histrix, (H. comes, H. barbouri)	2	7	2	1	0.142857	0.857143	0.062	1	5	0	0			1
	H. kuda, (H. mohnikei, H. jayakari)	5	7	3	5	1.19048	-0.190476	0.6594	3	5	2	4	1.2	-0.2	0.6989
EVM0000404	H. kuda, (H. kelloggi, H. spinosissimus)	4	12	2	7	1.16667	-0.166667	0.0282	3	9	2	3	0.5	0.5	0.0648	leucine-rich repeat and immunoglobulin-like domain-containing nogo receptor-interacting protein 1-B
	H. histrix, (H. comes, H. barbouri)	3	8	2	2	0.375	0.625	0.0858	1	7	0	2			0.0089
	H. kuda, (H. mohnikei, H. jayakari)	18	29	4	8	1.24138	-0.241379	1.26936e-05	15	26	1	4	2.30769	-1.30769	2.15594e-07
EVM0014170	H. kuda, (H. kelloggi, H. spinosissimus)	2	4	2	5	1.25	-0.25	0.556	2	3	2	3	1	0	0.9402	patatin-like phospholipase domain-containing protein 2
	H. histrix, (H. comes, H. barbouri)	11	9	2	1	0.611111	0.388889	0.0046	5	4	0	1			0.0786
	H. kuda, (H. mohnikei, H. jayakari)	9	4	7	6	1.92857	-0.928571	0.5724	3	3	3	3	1	0	1
* Spiny seahorses are marked with red font.
(NI)$(the neutrality index) = (Pn/Ps)/(Dn/Ds); Under neutrality, Pn/Ps equals Dn/Ds and thus NI = 1. NI > 1 is interpreted as an excess of polymorphic variation compared to the neutral region due to negative selection, whereas NI < 1 is interpreted as an excess of variation between species due to positive selection.
α# = 1 − NI; Under neutrality, α= 0; α<0 is interpreted as an excess of polymorphic variation compared to the neutral region due to negative selection, whereas α>0 is interpreted as an excess of variation between species due to positive selection.
