# Supplementary material for: Genome sequences reveal global dispersal routes and suggest convergent genetic adaptations in seahorse evolution
Source: Nat Commun. 2021 Feb 17;12:1094. doi: 10.1038/s41467-021-21379-x (PMC7889852; doi:10.1038/s41467-021-21379-x)
Supplement: Supplementary file 9 — Supplementary Data 5 [file 41467_2021_21379_MOESM9_ESM.xlsx]

## Sheet: speciesSampling
Supplementary Data 5 Sampling probability of genus within Syngnathidae.
Species	Genus	No. of sampled species	Total no. of species	Sampling rate
Acentronura breviperula	Acentronura	2	3	0.666667
Acentronura tentaculata	Acentronura	2	3	0.666667
Amphelikturus dendriticus	Amphelikturus	1	1	1
Anarchopterus criniger	Anarchopterus	1	2	0.5
Apterygocampus epinnulatus	Apterygocampus	1	2	0.5
Bhanotia fasciolata	Bhanotia	1	3	0.333333
Bryx dunckeri	Bryx	2	4	0.5
Bryx randalli	Bryx	2	4	0.5
Choeroichthys brachysoma	Choeroichthys	2	6	0.333333
Choeroichthys sculptus	Choeroichthys	2	6	0.333333
Corythoichthys amplexus	Corythoichthys	5	12	0.416667
Corythoichthys flavofasciatus	Corythoichthys	5	12	0.416667
Corythoichthys haematopterus	Corythoichthys	5	12	0.416667
Corythoichthys intestinalis	Corythoichthys	5	12	0.416667
Corythoichthys schultzi	Corythoichthys	5	12	0.416667
Cosmocampus albirostris	Cosmocampus	5	15	0.333333
Cosmocampus balli	Cosmocampus	5	15	0.333333
Cosmocampus banneri	Cosmocampus	5	15	0.333333
Cosmocampus elucens	Cosmocampus	5	15	0.333333
Cosmocampus howensis	Cosmocampus	5	15	0.333333
Doryichthys boaja	Doryichthys	1	5	0.2
Doryrhamphus dactyliophorus	Doryrhamphus	4	9	0.444444
Doryrhamphus excisus	Doryrhamphus	4	9	0.444444
Doryrhamphus janssi	Doryrhamphus	4	9	0.444444
Doryrhamphus japonicus	Doryrhamphus	4	9	0.444444
Dunckerocampus baldwini	Dunckerocampus	4	7	0.571429
Dunckerocampus chapmani	Dunckerocampus	4	7	0.571429
Dunckerocampus dactyliophorus	Dunckerocampus	4	7	0.571429
Dunckerocampus pessuliferus	Dunckerocampus	4	7	0.571429
Enneacampus ansorgii	Enneacampus	1	2	0.5
Entelurus aequoreus	Entelurus	1	1	1
Festucalex cinctus	Festucalex	2	8	0.25
Festucalex scalaris	Festucalex	2	8	0.25
Filicampus tigris	Filicampus	1	1	1
Halicampus brocki	Halicampus	6	12	0.5
Halicampus crinitus	Halicampus	6	12	0.5
Halicampus dunckeri	Halicampus	6	12	0.5
Halicampus grayi	Halicampus	6	12	0.5
Halicampus macrorhynchus	Halicampus	6	12	0.5
Halicampus nitidus	Halicampus	6	12	0.5
Haliichthys taeniophorus	Haliichthys	1	1	1
Heraldia nocturna	Heraldia	1	1	1
Hippichthys heptagonus	Hippichthys	3	6	0.5
Hippichthys penicillus	Hippichthys	3	6	0.5
Hippichthys spicifer	Hippichthys	3	6	0.5
Hippocampus abdominalis	Hippocampus	34	57	0.596491
Hippocampus algiricus	Hippocampus	34	57	0.596491
Hippocampus angustus	Hippocampus	34	57	0.596491
Hippocampus barbouri	Hippocampus	34	57	0.596491
Hippocampus bargibanti	Hippocampus	34	57	0.596491
Hippocampus biocellatus	Hippocampus	34	57	0.596491
Hippocampus breviceps	Hippocampus	34	57	0.596491
Hippocampus camelopardalis	Hippocampus	34	57	0.596491
Hippocampus capensis	Hippocampus	34	57	0.596491
Hippocampus comes	Hippocampus	34	57	0.596491
Hippocampus coronatus	Hippocampus	34	57	0.596491
Hippocampus denise	Hippocampus	34	57	0.596491
Hippocampus erectus	Hippocampus	34	57	0.596491
Hippocampus fisheri	Hippocampus	34	57	0.596491
Hippocampus fuscus	Hippocampus	34	57	0.596491
Hippocampus guttulatus	Hippocampus	34	57	0.596491
Hippocampus hippocampus	Hippocampus	34	57	0.596491
Hippocampus histrix	Hippocampus	34	57	0.596491
Hippocampus ingens	Hippocampus	34	57	0.596491
Hippocampus jayakari	Hippocampus	34	57	0.596491
Hippocampus jugumus	Hippocampus	34	57	0.596491
Hippocampus kelloggi	Hippocampus	34	57	0.596491
Hippocampus kuda	Hippocampus	34	57	0.596491
Hippocampus mohnikei	Hippocampus	34	57	0.596491
Hippocampus patagonicus	Hippocampus	34	57	0.596491
Hippocampus pontohi	Hippocampus	34	57	0.596491
Hippocampus queenslandicus	Hippocampus	34	57	0.596491
Hippocampus reidi	Hippocampus	34	57	0.596491
Hippocampus sindonis	Hippocampus	34	57	0.596491
Hippocampus spinosissimus	Hippocampus	34	57	0.596491
Hippocampus subelongatus	Hippocampus	34	57	0.596491
Hippocampus trimaculatus	Hippocampus	34	57	0.596491
Hippocampus whitei	Hippocampus	34	57	0.596491
Hippocampus zosterae	Hippocampus	34	57	0.596491
Histiogamphelus briggsii	Histiogamphelus	2	2	1
Histiogamphelus cristatus	Histiogamphelus	2	2	1
Hypselognathus rostratus	Hypselognathus	1	2	0.5
Idiotropiscis lumnitzeri	Idiotropiscis	1	3	0.333333
Kaupus costatus	Kaupus	1	1	1
Leptoichthys fistularius	Leptoichthys	1	1	1
Lissocampus caudalis	Lissocampus	2	5	0.4
Lissocampus runa	Lissocampus	2	5	0.4
Maroubra perserrata	Maroubra	1	2	0.5
Micrognathus andersonii	Micrognathus	2	8	0.25
Micrognathus natans	Micrognathus	2	8	0.25
Microphis aculeatus	Microphis	4	19	0.210526
Microphis brachyurus	Microphis	4	19	0.210526
Microphis deocata	Microphis	4	19	0.210526
Microphis manadensis	Microphis	4	19	0.210526
Mitotichthys semistriatus	Mitotichthys	1	4	0.25
Nannocampus pictus	Nannocampus	1	5	0.2
Nerophis ophidion	Nerophis	1	3	0.333333
Penetopteryx nanus	Penetopteryx	1	2	0.5
Phoxocampus diacanthus	Phoxocampus	1	3	0.333333
Phycodurus eques	Phycodurus	1	1	1
Phyllopteryx dewysea	Phyllopteryx	2	2	1
Phyllopteryx taeniolatus	Phyllopteryx	2	2	1
Pseudophallus brasiliensis	Pseudophallus	1	3	0.333333
Pugnaso curtirostris	Pugnaso	1	1	1
Siokunichthys nigrolineatus	Siokunichthys	1	6	0.166667
Solegnathus dunckeri	Solegnathus	4	5	0.8
Solegnathus hardwickii	Solegnathus	4	5	0.8
Solegnathus lettiensis	Solegnathus	4	5	0.8
Solegnathus spinosissimus	Solegnathus	4	5	0.8
Stigmatopora argus	Stigmatopora	4	4	1
Stigmatopora macropterygia	Stigmatopora	4	4	1
Stigmatopora narinosa	Stigmatopora	4	4	1
Stigmatopora nigra	Stigmatopora	4	4	1
Stipecampus cristatus	Stipecampus	1	1	1
Syngnathoides biaculeatus	Syngnathoides	1	1	1
Syngnathus abaster	Syngnathus	17	33	0.515152
Syngnathus acus	Syngnathus	17	33	0.515152
Syngnathus auliscus	Syngnathus	17	33	0.515152
Syngnathus californiensis	Syngnathus	17	33	0.515152
Syngnathus caribbaeus	Syngnathus	17	33	0.515152
Syngnathus floridae	Syngnathus	17	33	0.515152
Syngnathus fuscus	Syngnathus	17	33	0.515152
Syngnathus louisianae	Syngnathus	17	33	0.515152
Syngnathus pelagicus	Syngnathus	17	33	0.515152
Syngnathus rostellatus	Syngnathus	17	33	0.515152
Syngnathus schlegeli	Syngnathus	17	33	0.515152
Syngnathus schlegelli	Syngnathus	17	33	0.515152
Syngnathus scovelli	Syngnathus	17	33	0.515152
Syngnathus taenionotus	Syngnathus	17	33	0.515152
Syngnathus tenuirostris	Syngnathus	17	33	0.515152
Syngnathus typhle	Syngnathus	17	33	0.515152
Syngnathus watermeyeri	Syngnathus	17	33	0.515152
Trachyrhamphus bicoarctatus	Trachyrhamphus	2	3	0.666667
Trachyrhamphus serratus	Trachyrhamphus	2	3	0.666667
Vanacampus margaritifer	Vanacampus	4	4	1
Vanacampus phillipi	Vanacampus	4	4	1
Vanacampus poecilolaemus	Vanacampus	4	4	1
Vanacampus vercoi	Vanacampus	4	4	1
